# Supplementary material for: 1-(5-Bromo-1-benzofuran-2-yl)ethanone
Source: Acta Crystallogr Sect E Struct Rep Online. 2012 May 12;68(Pt 6):o1682. doi: 10.1107/S160053681201985X (PMC3379278; doi:10.1107/S160053681201985X)
Supplement: Supplementary file 1 [file e-68-o1682-sup1.cif]

##############################################################################
#                                                                            #
# This CIF contains the data in a paper accepted for publication in          #
# Acta Crystallographica Section E. It conforms to the requirements of       #
# Notes for Authors for Acta Crystallographica Section E, and has been       #
# peer reviewed under the auspices of the IUCr Commission on Journals.       #
#                                                                            #
# Full details of the Crystallographic Information File format               #
# are given in the paper "The Crystallographic Information File (CIF):       #
# a New Standard Archive File for Crystallography" by S. R. Hall, F. H.      #
# Allen and I. D. Brown [Acta Cryst. (1991), A47, 655-685].                  #
#                                                                            #
# The current version of the core CIF dictionary is obtainable from          #
# ftp://ftp.iucr.org/pub/cif_core.dic.                                       #
#                                                                            #
# Software is freely available for graphical display of the structure(s)     #
# in this CIF. For information consult the CIF software page                 #
# http://www.iucr.org/resources/cif/software.                                #
#                                                                            #
# This file may be used for bona fide research purposes within the           #
# scientific community so long as proper attribution is given to the journal # 
# article from which it was obtained.                                        #
#                                                                            #
##############################################################################
data_global
_audit_creation_method     'form.cif (version 2.0)'
_journal_data_validation_number     ?
_journal_date_recd_electronic     2012-04-30
_journal_date_accepted     2012-05-03
_journal_name_full     'Acta Crystallographica, Section E'
_journal_year     2012
_journal_volume     68
_journal_issue      6
_journal_page_first     o1682
_journal_page_last     o1682
_journal_paper_category     QO
_journal_paper_doi     10.1107/S160053681201985X
_journal_coeditor_code     HB6772
_publ_contact_author_name     'Prof. Fun, Hoong-Kun'
_publ_contact_author_address
;
      X-ray Crystallography Unit
      School of Physics
      Universiti Sains Malaysia
      11800 USM, Penang
      MALAYSIA
;
_publ_contact_author_email     'hkfun@usm.my'
_publ_contact_author_fax     '604 6579150'
_publ_contact_author_phone     '604 6533652'
_publ_section_title
;
1-(5-Bromo-1-benzofuran-2-yl)ethanone
;
loop_
    _publ_author_name
    _publ_author_footnote
    _publ_author_address
    'Hoong-Kun Fun'
;
      Thomson Reuters ResearcherID: A-3561-2009.
;
;     X-ray Crystallography Unit
      School of Physics
      Universiti Sains Malaysia
      11800 USM, Penang
      Malaysia
;
    'Ching Kheng Quah'
;
      Thomson Reuters ResearcherID: A-5525-2009.
;
;
      X-ray Crystallography Unit
      School of Physics
      Universiti Sains Malaysia
      11800 USM, Penang
      Malaysia
;
    'Hatem A. Abdel-Aziz' ?
;
     Department of Pharmaceutical Chemistry
     College of Pharmacy
     King Saud University
     PO Box 2457
     Riyadh 11451
     Saudi Arabia
;
data_I
_audit_creation_method     SHELXL-97
_chemical_name_systematic
;
1-(5-Bromo-1-benzofuran-2-yl)ethanone
;
_chemical_name_common     ?
_chemical_formula_moiety     'C10 H7 Br O2'
_chemical_formula_sum     'C10 H7 Br O2'
_chemical_formula_iupac     'C10 H7 Br O2'
_chemical_formula_weight     239.07
_chemical_melting_point     ?
_symmetry_cell_setting     orthorhombic
_symmetry_space_group_name_H-M     'P b c a'
_symmetry_space_group_name_Hall     '-P 2ac 2ab'
loop_
    _symmetry_equiv_pos_as_xyz
    'x, y, z'
    '-x+1/2, -y, z+1/2'
    '-x, y+1/2, -z+1/2'
    'x+1/2, -y+1/2, -z'
    '-x, -y, -z'
    'x-1/2, y, -z-1/2'
    'x, -y-1/2, z-1/2'
    '-x-1/2, y-1/2, z'
_cell_length_a     10.8301(2)
_cell_length_b     7.46300(10)
_cell_length_c     21.7213(3)
_cell_angle_alpha     90.00
_cell_angle_beta     90.00
_cell_angle_gamma     90.00
_cell_volume     1755.62(5)
_cell_formula_units_Z     8
_cell_measurement_reflns_used     9929
_cell_measurement_theta_min     2.66
_cell_measurement_theta_max     33.05
_cell_measurement_temperature     100
_exptl_crystal_description     'block'
_exptl_crystal_colour     'colourless'
_exptl_crystal_size_max     0.261
_exptl_crystal_size_mid     0.191
_exptl_crystal_size_min     0.184
_exptl_crystal_density_diffrn     1.809
_exptl_crystal_density_meas     ?
_exptl_crystal_density_method     'not measured'
_exptl_crystal_F_000     944
_exptl_absorpt_coefficient_mu     4.641
_exptl_absorpt_correction_type     multi-scan
_exptl_absorpt_process_details     '(<i>SADABS</i>; Bruker, 2009)'
_exptl_absorpt_correction_T_min     0.3772
_exptl_absorpt_correction_T_max     0.4822
_exptl_special_details
;
The crystal was placed in the cold stream of an Oxford Cryosystems
Cobra open-flow nitrogen cryostat (Cosier & Glazer, 1986) operating
at 100.0 (1) K.
;
_diffrn_ambient_temperature     100
_diffrn_radiation_type     MoK\a
_diffrn_radiation_wavelength     0.71073
_diffrn_radiation_source     'fine-focus sealed tube'
_diffrn_radiation_monochromator     graphite
_diffrn_measurement_device_type     'Bruker SMART APEXII DUO CCD'
_diffrn_measurement_method     '\f and \w scans'
_diffrn_detector_area_resol_mean     ?
_diffrn_reflns_number     43601
_diffrn_reflns_av_R_equivalents     0.0379
_diffrn_reflns_av_sigmaI/netI     0.0191
_diffrn_reflns_theta_min     1.88
_diffrn_reflns_theta_max     33.14
_diffrn_reflns_theta_full     33.14
_diffrn_measured_fraction_theta_max     0.993
_diffrn_measured_fraction_theta_full     0.993
_diffrn_reflns_limit_h_min     -16
_diffrn_reflns_limit_h_max     16
_diffrn_reflns_limit_k_min     -11
_diffrn_reflns_limit_k_max     10
_diffrn_reflns_limit_l_min     -33
_diffrn_reflns_limit_l_max     33
_diffrn_standards_number     0
_diffrn_standards_interval_count     .
_diffrn_standards_interval_time     .
_diffrn_standards_decay_%     ?
_refine_special_details
;
 Refinement of F^2^ against ALL reflections.  The weighted R-factor wR and
 goodness of fit S are based on F^2^, conventional R-factors R are based
 on F, with F set to zero for negative F^2^. The threshold expression of
 F^2^ > 2sigma(F^2^) is used only for calculating R-factors(gt) etc. and is
 not relevant to the choice of reflections for refinement.  R-factors based
 on F^2^ are statistically about twice as large as those based on F, and R-
 factors based on ALL data will be even larger.
;
_reflns_number_total     3331
_reflns_number_gt     2689
_reflns_threshold_expression     I>2\s(I)
_refine_ls_structure_factor_coef     Fsqd
_refine_ls_matrix_type     full
_refine_ls_R_factor_all     0.0359
_refine_ls_R_factor_gt     0.0236
_refine_ls_wR_factor_gt     0.0534
_refine_ls_wR_factor_ref     0.0577
_refine_ls_goodness_of_fit_ref     1.040
_refine_ls_restrained_S_all     1.040
_refine_ls_number_reflns     3331
_refine_ls_number_parameters     119
_refine_ls_number_restraints     0
_refine_ls_hydrogen_treatment     constr
_refine_ls_weighting_scheme     calc
_refine_ls_weighting_details
         'calc w=1/[\s^2^(Fo^2^)+(0.0251P)^2^+1.0553P] where P=(Fo^2^+2Fc^2^)/3'
_atom_sites_solution_hydrogens     geom
_atom_sites_solution_primary     direct
_atom_sites_solution_secondary     difmap
_refine_ls_shift/su_max     0.002
_refine_ls_shift/su_mean     0.001
_refine_diff_density_max     0.473
_refine_diff_density_min     -0.284
_refine_ls_extinction_method     none
_refine_ls_extinction_coef     ?
loop_
    _atom_type_symbol
    _atom_type_description
    _atom_type_scat_dispersion_real
    _atom_type_scat_dispersion_imag
    _atom_type_scat_source
    'C' 'C' 0.0033 0.0016
                         'International Tables Vol C Tables 4.2.6.8 and 6.1.1.4'
    'H' 'H' 0.0000 0.0000
                         'International Tables Vol C Tables 4.2.6.8 and 6.1.1.4'
    'O' 'O' 0.0106 0.0060
                         'International Tables Vol C Tables 4.2.6.8 and 6.1.1.4'
    'Br' 'Br' -0.2901 2.4595
                         'International Tables Vol C Tables 4.2.6.8 and 6.1.1.4'
_computing_data_collection     'APEX2 (Bruker, 2009)'
_computing_cell_refinement     'SAINT (Bruker, 2009)'
_computing_data_reduction     'SAINT (Bruker, 2009)'
_computing_structure_solution     'SHELXTL (Sheldrick, 2008)'
_computing_structure_refinement     'SHELXTL (Sheldrick, 2008)'
_computing_molecular_graphics     'SHELXTL (Sheldrick, 2008)'
_computing_publication_material
                             'SHELXTL (Sheldrick, 2008) and PLATON (Spek, 2009)'
loop_
    _atom_site_type_symbol
    _atom_site_label
    _atom_site_fract_x
    _atom_site_fract_y
    _atom_site_fract_z
    _atom_site_U_iso_or_equiv
    _atom_site_adp_type
    _atom_site_calc_flag
    _atom_site_refinement_flags
    _atom_site_occupancy
    _atom_site_symmetry_multiplicity
    _atom_site_disorder_assembly
    _atom_site_disorder_group
    Br Br1 0.176439(12) 0.162250(19) 0.544115(6) 0.01904(5) Uani d . 1 1 . .
    O O1 0.36814(9) -0.10002(14) 0.30247(4) 0.01671(18) Uani d . 1 1 . .
    O O2 0.36732(9) -0.25959(15) 0.18927(5) 0.0228(2) Uani d . 1 1 . .
    C C1 0.33614(11) -0.03183(18) 0.35866(6) 0.0153(2) Uani d . 1 1 . .
    C C2 0.41792(12) 0.03133(19) 0.40293(6) 0.0177(3) Uani d . 1 1 . .
    H H2A 0.5045 0.0339 0.3961 0.021 Uiso calc R 1 1 . .
    C C3 0.36627(13) 0.09040(19) 0.45760(6) 0.0176(2) Uani d . 1 1 . .
    H H3A 0.4182 0.1340 0.4895 0.021 Uiso calc R 1 1 . .
    C C4 0.23784(12) 0.08646(19) 0.46632(6) 0.0163(2) Uani d . 1 1 . .
    C C5 0.15642(12) 0.02766(19) 0.42185(6) 0.0169(2) Uani d . 1 1 . .
    H H5A 0.0697 0.0287 0.4285 0.020 Uiso calc R 1 1 . .
    C C6 0.20783(12) -0.03389(18) 0.36629(6) 0.0151(2) Uani d . 1 1 . .
    C C7 0.15886(12) -0.10978(19) 0.31084(6) 0.0165(2) Uani d . 1 1 . .
    H H7A 0.0743 -0.1294 0.3013 0.020 Uiso calc R 1 1 . .
    C C8 0.25797(12) -0.14821(19) 0.27452(6) 0.0161(2) Uani d . 1 1 . .
    C C9 0.26702(12) -0.23368(19) 0.21372(6) 0.0171(2) Uani d . 1 1 . .
    C C10 0.14699(13) -0.2835(2) 0.18369(7) 0.0214(3) Uani d . 1 1 . .
    H H10D 0.1630 -0.3645 0.1491 0.032 Uiso calc R 1 1 . .
    H H10A 0.1059 -0.1750 0.1686 0.032 Uiso calc R 1 1 . .
    H H10B 0.0937 -0.3436 0.2138 0.032 Uiso calc R 1 1 . .
loop_
    _atom_site_aniso_label
    _atom_site_aniso_U_11
    _atom_site_aniso_U_22
    _atom_site_aniso_U_33
    _atom_site_aniso_U_12
    _atom_site_aniso_U_13
    _atom_site_aniso_U_23
    Br1 0.02043(7) 0.02101(8) 0.01568(7) 0.00053(5) 0.00383(5) 0.00000(5)
    O1 0.0123(4) 0.0231(5) 0.0147(4) -0.0003(4) 0.0008(3) -0.0005(4)
    O2 0.0171(4) 0.0314(6) 0.0200(5) 0.0005(4) 0.0031(4) -0.0025(4)
    C1 0.0133(5) 0.0173(6) 0.0152(5) 0.0004(4) 0.0014(4) 0.0025(5)
    C2 0.0133(5) 0.0216(7) 0.0180(6) 0.0002(5) -0.0002(5) 0.0007(5)
    C3 0.0157(5) 0.0190(6) 0.0183(6) 0.0003(5) -0.0021(5) 0.0011(5)
    C4 0.0179(6) 0.0168(6) 0.0141(5) 0.0006(5) 0.0029(4) 0.0020(5)
    C5 0.0144(6) 0.0182(6) 0.0182(6) -0.0003(5) 0.0019(4) 0.0018(5)
    C6 0.0136(5) 0.0168(6) 0.0149(5) -0.0002(5) 0.0008(4) 0.0028(5)
    C7 0.0134(5) 0.0192(6) 0.0170(6) -0.0004(5) -0.0008(4) 0.0022(5)
    C8 0.0132(5) 0.0183(6) 0.0167(5) -0.0005(5) -0.0008(4) 0.0031(5)
    C9 0.0169(6) 0.0178(6) 0.0167(6) 0.0002(5) -0.0003(5) 0.0028(5)
    C10 0.0176(6) 0.0277(7) 0.0187(6) 0.0001(6) -0.0028(5) -0.0001(6)
_geom_special_details
;
 All esds (except the esd in the dihedral angle between two l.s. planes)
 are estimated using the full covariance matrix.  The cell esds are taken
 into account individually in the estimation of esds in distances, angles
 and torsion angles; correlations between esds in cell parameters are only
 used when they are defined by crystal symmetry.  An approximate (isotropic)
 treatment of cell esds is used for estimating esds involving l.s. planes.
;
loop_
    _geom_bond_atom_site_label_1
    _geom_bond_atom_site_label_2
    _geom_bond_site_symmetry_2
    _geom_bond_distance
    _geom_bond_publ_flag
    Br1 C4 . 1.9020(13) ?
    O1 C1 . 1.3669(16) ?
    O1 C8 . 1.3862(16) ?
    O2 C9 . 1.2245(17) ?
    C1 C2 . 1.3898(18) ?
    C1 C6 . 1.3995(18) ?
    C2 C3 . 1.3847(19) ?
    C2 H2A . 0.9500 ?
    C3 C4 . 1.4041(19) ?
    C3 H3A . 0.9500 ?
    C4 C5 . 1.3795(19) ?
    C5 C6 . 1.4062(18) ?
    C5 H5A . 0.9500 ?
    C6 C7 . 1.4327(19) ?
    C7 C8 . 1.3626(18) ?
    C7 H7A . 0.9500 ?
    C8 C9 . 1.4699(19) ?
    C9 C10 . 1.5013(19) ?
    C10 H10D . 0.9800 ?
    C10 H10A . 0.9800 ?
    C10 H10B . 0.9800 ?
loop_
    _geom_angle_atom_site_label_1
    _geom_angle_atom_site_label_2
    _geom_angle_atom_site_label_3
    _geom_angle_site_symmetry_1
    _geom_angle_site_symmetry_3
    _geom_angle
    _geom_angle_publ_flag
    C1 O1 C8 . . 105.63(10) ?
    O1 C1 C2 . . 125.63(11) ?
    O1 C1 C6 . . 110.70(11) ?
    C2 C1 C6 . . 123.67(12) ?
    C3 C2 C1 . . 116.36(12) ?
    C3 C2 H2A . . 121.8 ?
    C1 C2 H2A . . 121.8 ?
    C2 C3 C4 . . 120.61(13) ?
    C2 C3 H3A . . 119.7 ?
    C4 C3 H3A . . 119.7 ?
    C5 C4 C3 . . 123.05(12) ?
    C5 C4 Br1 . . 119.55(10) ?
    C3 C4 Br1 . . 117.38(10) ?
    C4 C5 C6 . . 116.86(12) ?
    C4 C5 H5A . . 121.6 ?
    C6 C5 H5A . . 121.6 ?
    C1 C6 C5 . . 119.42(12) ?
    C1 C6 C7 . . 105.80(11) ?
    C5 C6 C7 . . 134.76(12) ?
    C8 C7 C6 . . 106.16(11) ?
    C8 C7 H7A . . 126.9 ?
    C6 C7 H7A . . 126.9 ?
    C7 C8 O1 . . 111.71(12) ?
    C7 C8 C9 . . 131.61(12) ?
    O1 C8 C9 . . 116.66(11) ?
    O2 C9 C8 . . 121.15(12) ?
    O2 C9 C10 . . 122.72(13) ?
    C8 C9 C10 . . 116.12(12) ?
    C9 C10 H10D . . 109.5 ?
    C9 C10 H10A . . 109.5 ?
    H10D C10 H10A . . 109.5 ?
    C9 C10 H10B . . 109.5 ?
    H10D C10 H10B . . 109.5 ?
    H10A C10 H10B . . 109.5 ?
loop_
    _geom_torsion_atom_site_label_1
    _geom_torsion_atom_site_label_2
    _geom_torsion_atom_site_label_3
    _geom_torsion_atom_site_label_4
    _geom_torsion_site_symmetry_1
    _geom_torsion_site_symmetry_2
    _geom_torsion_site_symmetry_3
    _geom_torsion_site_symmetry_4
    _geom_torsion
    _geom_torsion_publ_flag
    C8 O1 C1 C2 . . . . 179.08(13) ?
    C8 O1 C1 C6 . . . . -0.81(15) ?
    O1 C1 C2 C3 . . . . -178.27(13) ?
    C6 C1 C2 C3 . . . . 1.6(2) ?
    C1 C2 C3 C4 . . . . -0.5(2) ?
    C2 C3 C4 C5 . . . . -1.0(2) ?
    C2 C3 C4 Br1 . . . . 177.76(11) ?
    C3 C4 C5 C6 . . . . 1.4(2) ?
    Br1 C4 C5 C6 . . . . -177.32(10) ?
    O1 C1 C6 C5 . . . . 178.69(12) ?
    C2 C1 C6 C5 . . . . -1.2(2) ?
    O1 C1 C6 C7 . . . . 0.35(15) ?
    C2 C1 C6 C7 . . . . -179.53(13) ?
    C4 C5 C6 C1 . . . . -0.3(2) ?
    C4 C5 C6 C7 . . . . 177.41(15) ?
    C1 C6 C7 C8 . . . . 0.26(15) ?
    C5 C6 C7 C8 . . . . -177.71(15) ?
    C6 C7 C8 O1 . . . . -0.78(16) ?
    C6 C7 C8 C9 . . . . 177.28(14) ?
    C1 O1 C8 C7 . . . . 1.00(15) ?
    C1 O1 C8 C9 . . . . -177.38(12) ?
    C7 C8 C9 O2 . . . . -178.33(15) ?
    O1 C8 C9 O2 . . . . -0.3(2) ?
    C7 C8 C9 C10 . . . . 2.6(2) ?
    O1 C8 C9 C10 . . . . -179.41(12) ?
loop_
    _geom_hbond_atom_site_label_D
    _geom_hbond_atom_site_label_H
    _geom_hbond_atom_site_label_A
    _geom_hbond_site_symmetry_A
    _geom_hbond_distance_DH
    _geom_hbond_distance_HA
    _geom_hbond_distance_DA
    _geom_hbond_angle_DHA
    _geom_hbond_publ_flag
    C7 H7A O2 6_556 0.95 2.45 3.3495(16) 158 yes
_iucr_refine_instructions_details
;
TITL h17 in Pbca  (100K)
CELL 0.71073  10.8301   7.4630  21.7213  90.000  90.000  90.000
ZERR    8.00   0.0002   0.0001   0.0003   0.000   0.000   0.000
LATT  1
SYMM 0.5-X, -Y, 0.5+Z
SYMM -X, 0.5+Y, 0.5-Z
SYMM 0.5+X, 0.5-Y, -Z
SFAC C H O BR
UNIT 80 56 16 8
TEMP -173.000
SIZE 0.184 0.191 0.261
L.S. 10
BOND $H
FMAP 2 2 60
PLAN 20
CONF
ACTA
WGHT      0.0251      1.0553
FVAR       0.28788
BR1   4    0.176439    0.162250    0.544115    11.00000    0.02043    0.02101 =
         0.01568    0.00000    0.00383    0.00053
O1    3    0.368142   -0.100017    0.302471    11.00000    0.01233    0.02308 =
         0.01472   -0.00050    0.00082   -0.00028
O2    3    0.367316   -0.259587    0.189273    11.00000    0.01714    0.03137 =
         0.01995   -0.00254    0.00307    0.00048
C1    1    0.336137   -0.031834    0.358657    11.00000    0.01333    0.01726 =
         0.01516    0.00245    0.00139    0.00044
C2    1    0.417917    0.031333    0.402930    11.00000    0.01330    0.02162 =
         0.01804    0.00072   -0.00018    0.00020
AFIX  43
H2A   2    0.504529    0.033854    0.396059    11.00000   -1.20000
AFIX   0
C3    1    0.366272    0.090398    0.457605    11.00000    0.01569    0.01900 =
         0.01825    0.00110   -0.00213    0.00026
AFIX  43
H3A   2    0.418215    0.133984    0.489508    11.00000   -1.20000
AFIX   0
C4    1    0.237840    0.086459    0.466322    11.00000    0.01789    0.01676 =
         0.01414    0.00199    0.00289    0.00062
C5    1    0.156423    0.027655    0.421853    11.00000    0.01444    0.01816 =
         0.01823    0.00176    0.00189   -0.00026
AFIX  43
H5A   2    0.069713    0.028686    0.428455    11.00000   -1.20000
AFIX   0
C6    1    0.207828   -0.033885    0.366291    11.00000    0.01364    0.01680 =
         0.01492    0.00279    0.00076   -0.00024
C7    1    0.158862   -0.109777    0.310840    11.00000    0.01339    0.01916 =
         0.01699    0.00224   -0.00080   -0.00036
AFIX  43
H7A   2    0.074321   -0.129362    0.301313    11.00000   -1.20000
AFIX   0
C8    1    0.257974   -0.148206    0.274521    11.00000    0.01324    0.01832 =
         0.01667    0.00314   -0.00082   -0.00048
C9    1    0.267018   -0.233682    0.213723    11.00000    0.01687    0.01780 =
         0.01668    0.00279   -0.00033    0.00018
C10   1    0.146990   -0.283536    0.183686    11.00000    0.01763    0.02772 =
         0.01873   -0.00013   -0.00284    0.00011
AFIX 137
H10D  2    0.162973   -0.364457    0.149059    11.00000   -1.50000
H10A  2    0.105906   -0.175044    0.168637    11.00000   -1.50000
H10B  2    0.093741   -0.343648    0.213754    11.00000   -1.50000
HKLF 4 1 0 1 0 1 0 0 0 0 -1
REM  h17 in Pbca  (100K)
REM R1 =  0.0236 for   2689 Fo > 4sig(Fo)  and  0.0359 for all   3331 data
REM    119 parameters refined using      0 restraints
END
WGHT      0.0251      1.0553
REM Highest difference peak  0.473,  deepest hole -0.284,  1-sigma level  0.078
Q1    1   0.1793 -0.0678  0.3384  11.00000  0.05    0.47
Q2    1   0.1384  0.1717  0.5188  11.00000  0.05    0.45
Q3    1   0.2152 -0.1441  0.2992  11.00000  0.05    0.45
Q4    1   0.1780 -0.0186  0.3999  11.00000  0.05    0.44
Q5    1   0.3038  0.0862  0.4629  11.00000  0.05    0.41
Q6    1   0.2717 -0.1652  0.2386  11.00000  0.05    0.41
Q7    1   0.3973  0.0277  0.4402  11.00000  0.05    0.40
Q8    1   0.2681 -0.0163  0.3628  11.00000  0.05    0.39
Q9    1   0.1844  0.0762  0.4400  11.00000  0.05    0.37
Q10   1   0.3801 -0.0005  0.3799  11.00000  0.05    0.37
Q11   1   0.2207  0.2630  0.5444  11.00000  0.05    0.36
Q12   1   0.1265  0.0810  0.5416  11.00000  0.05    0.35
Q13   1   0.5608 -0.0263  0.3967  11.00000  0.05    0.35
Q14   1   0.3793  0.0981  0.4198  11.00000  0.05    0.33
Q15   1   0.2048 -0.2541  0.2011  11.00000  0.05    0.33
Q16   1   0.0640 -0.0813  0.4378  11.00000  0.05    0.31
Q17   1   0.1687  0.0187  0.3840  11.00000  0.05    0.30
Q18   1   0.2377  0.0799  0.5429  11.00000  0.05    0.29
Q19   1   0.3975 -0.2431  0.2212  11.00000  0.05    0.29
Q20   1   0.2021  0.0589  0.5399  11.00000  0.05    0.28
;
