# Supplementary material for: 1-(5-Bromo-1-benzofuran-2-yl)ethanone
Source: Acta Crystallogr Sect E Struct Rep Online. 2012 May 12;68(Pt 6):o1682. doi: 10.1107/S160053681201985X (PMC3379278; doi:10.1107/S160053681201985X)
Supplement: Supplementary file 2 [file e-68-o1682-Isup2.hkl]

# 
# h,k,l, Fc-squared, Fo-squared, sigma(Fo-squared) and status flag 
# 
data_I
_shelx_title ' h17 in Pbca  (100K)' 
_shelx_refln_list_code          4 
_shelx_F_calc_maximum      350.41 
_exptl_crystal_F_000       944.00 
_reflns_d_resolution_high  0.6500 
 
loop_ 
 _symmetry_equiv_pos_as_xyz 
 'x, y, z' 
 '-x+1/2, -y, z+1/2' 
 '-x, y+1/2, -z+1/2' 
 'x+1/2, -y+1/2, -z' 
 '-x, -y, -z' 
 'x-1/2, y, -z-1/2' 
 'x, -y-1/2, z-1/2' 
 '-x-1/2, y-1/2, z' 
 
_cell_length_a    10.8301 
_cell_length_b     7.4630 
_cell_length_c    21.7213 
_cell_angle_alpha  90.000 
_cell_angle_beta   90.000 
_cell_angle_gamma  90.000 
 
_shelx_F_squared_multiplier     1.000 
 
loop_ 
 _refln_index_h 
 _refln_index_k 
 _refln_index_l 
 _refln_F_squared_calc 
 _refln_F_squared_meas 
 _refln_F_squared_sigma 
 _refln_observed_status 
   2   0   0   122786.90   116370.35   1387.01 o 
   4   0   0    33575.32    35360.38    340.69 o 
   6   0   0    31974.12    32543.73    293.54 o 
   8   0   0     2371.04     2675.68     32.28 o 
  10   0   0     2904.13     2743.96     51.68 o 
  12   0   0     5556.12     5452.30    133.41 o 
  14   0   0     1192.89     1105.41     53.36 o 
  16   0   0      197.92      240.35     44.89 o 
   2   1   0    29559.42    31066.68    255.85 o 
   4   1   0    34980.97    35592.78    241.29 o 
   6   1   0     2178.46     2160.77     17.47 o 
   8   1   0     1908.76     1952.70     19.89 o 
  10   1   0     3077.46     3115.36     39.27 o 
  12   1   0     1176.35     1165.17     39.71 o 
  14   1   0       91.07      139.85     24.91 o 
  16   1   0     2024.84     2075.65     75.18 o 
   0   2   0     2185.36     2008.39     31.00 o 
   2   2   0     4092.27     3960.32     40.86 o 
   4   2   0      209.51      179.87      4.00 o 
   6   2   0     2559.76     2445.05     20.35 o 
   8   2   0      189.35      166.72      7.83 o 
  10   2   0       36.91       23.45     11.99 o 
  12   2   0      114.54      108.15     19.37 o 
  14   2   0      935.09      868.50     42.11 o 
  16   2   0      463.24      471.08     41.50 o 
   2   3   0      149.33      155.60      4.78 o 
   4   3   0      383.03      367.19     10.55 o 
   6   3   0        0.28        1.36      4.12 o 
   8   3   0      532.12      556.69     13.57 o 
  10   3   0      153.57      167.32     15.35 o 
  12   3   0        6.87        6.05     18.54 o 
  14   3   0       52.36       73.06     30.56 o 
  16   3   0      139.19      107.57     42.47 o 
   0   4   0     6338.15     5778.40     85.07 o 
   2   4   0     3480.86     3437.76     35.50 o 
   4   4   0      238.54      213.54      7.87 o 
   6   4   0     3763.41     3762.41     33.05 o 
   8   4   0     1358.76     1291.70     21.57 o 
  10   4   0       19.18       25.30     13.74 o 
  12   4   0      800.51      821.77     47.20 o 
  14   4   0     1705.07     1599.89     65.44 o 
   2   5   0     6537.18     6764.75     67.27 o 
   4   5   0    10072.34     9306.63    207.11 o 
   6   5   0     3223.68     3267.28     35.26 o 
   8   5   0      501.82      471.86     21.81 o 
  10   5   0     5435.65     5574.74     97.38 o 
  12   5   0     2143.42     1960.68     93.15 o 
  14   5   0        3.28      -35.17     36.32 o 
   0   6   0     6940.68     6572.60    116.69 o 
   2   6   0     3302.65     3355.71     65.79 o 
   4   6   0       62.26       70.31     10.79 o 
   6   6   0     7687.97     7656.56    102.04 o 
   8   6   0    10945.73    11174.47    143.95 o 
  10   6   0      525.85      477.96     23.23 o 
  12   6   0     2975.10     2948.84    114.00 o 
  14   6   0     2182.50     2121.82     71.91 o 
   2   7   0     3401.43     3460.66     62.68 o 
   4   7   0     6836.64     7114.31    117.96 o 
   6   7   0      204.59      209.09     23.50 o 
   8   7   0     4336.34     4406.25     75.42 o 
  10   7   0     4342.15     4408.49    173.23 o 
  12   7   0      553.72      515.96     45.13 o 
   0   8   0       25.94        5.96     21.86 o 
   2   8   0       52.31       28.43     28.40 o 
   4   8   0        5.13       20.53     23.97 o 
   6   8   0      261.56      291.05     28.30 o 
   8   8   0      588.28      598.82     32.45 o 
  10   8   0      140.24      150.69     30.18 o 
   2   9   0      712.67      722.86     54.04 o 
   4   9   0      800.66      883.83     65.53 o 
   6   9   0      130.55      134.07     36.12 o 
   8   9   0      910.77      911.05     54.43 o 
  10   9   0       71.78       45.56     50.59 o 
   0  10   0     1554.11     1643.08     72.29 o 
   2  10   0      773.50      732.21     35.22 o 
   4  10   0       25.77       39.03     44.23 o 
   6  10   0      405.63      375.88     60.47 o 
   8  10   0      817.07      854.31     60.85 o 
   2  11   0     1320.41     1492.70     52.44 o 
   4  11   0     1349.86     1542.95     89.00 o 
   1   1   1      360.80      360.00      3.52 o 
   2   1   1     5115.48     5343.20     31.71 o 
   3   1   1    15916.30    16671.84     81.99 o 
   4   1   1       81.85       62.14      3.48 o 
   5   1   1    14058.91    15218.96     70.46 o 
   6   1   1      630.97      812.60      6.68 o 
   7   1   1       60.85       85.61      3.30 o 
   8   1   1      157.48      140.60      4.63 o 
   9   1   1     2658.25     2738.83     21.90 o 
  10   1   1       83.36       38.66      7.60 o 
  11   1   1     1375.78     1473.14     20.40 o 
  12   1   1        8.94        6.56     11.19 o 
  13   1   1       25.94       18.91     14.37 o 
  14   1   1        0.95      -17.27     17.27 o 
  15   1   1      626.21      607.03     26.17 o 
  16   1   1       29.32       21.75     25.47 o 
   0   2   1    22150.75    22848.45    248.15 o 
   1   2   1    39145.12    38413.09    257.08 o 
   2   2   1     7528.07     7933.42     51.49 o 
   3   2   1      986.31      992.02      7.00 o 
   4   2   1      287.93      247.18      3.27 o 
   5   2   1     6500.59     6501.23     32.44 o 
   6   2   1     1549.88     1503.42     10.43 o 
   7   2   1    10859.85    10689.22     57.35 o 
   8   2   1       91.00      102.47      5.23 o 
   9   2   1     2128.73     2154.08     18.91 o 
  10   2   1      164.64      161.93      9.73 o 
  11   2   1     1071.89     1055.86     23.09 o 
  12   2   1      286.77      284.01     15.66 o 
  13   2   1     3219.39     3224.96     51.83 o 
  14   2   1      286.76      269.28     23.18 o 
  15   2   1     1186.44     1058.60     33.54 o 
  16   2   1       53.58       63.17     25.31 o 
   1   3   1     8415.66     8414.26     53.45 o 
   2   3   1     2400.97     2354.73     17.10 o 
   3   3   1    26564.42    26437.30    157.50 o 
   4   3   1     4381.80     4433.81     26.82 o 
   5   3   1    10970.03    10676.98     54.13 o 
   6   3   1      511.85      569.30      6.06 o 
   7   3   1       88.86       83.89      4.18 o 
   8   3   1       59.81       65.55      5.64 o 
   9   3   1     9078.36     9021.75     61.97 o 
  10   3   1       20.81       24.20      9.91 o 
  11   3   1     7303.55     7050.88     92.48 o 
  12   3   1       18.15       24.96     13.80 o 
  13   3   1      104.91      111.41     17.56 o 
  14   3   1        2.79      -20.73     20.73 o 
  15   3   1     1009.71     1061.78     35.30 o 
  16   3   1       66.09       19.82     28.81 o 
   0   4   1      214.24      188.54      7.25 o 
   1   4   1     9413.82     9083.52     61.18 o 
   2   4   1      323.24      311.44      5.36 o 
   3   4   1     1181.61     1208.60     12.17 o 
   4   4   1      974.62     1015.16      9.87 o 
   5   4   1     5959.05     5880.30     31.60 o 
   6   4   1       96.20      138.24      4.42 o 
   7   4   1    11978.33    11906.06     79.36 o 
   8   4   1      376.63      331.43      8.28 o 
   9   4   1     2912.24     2795.71     29.46 o 
  10   4   1       21.56       20.55      9.73 o 
  11   4   1       79.82      106.41     11.73 o 
  12   4   1      526.34      501.94     16.86 o 
  13   4   1     1758.41     1747.83     50.10 o 
  14   4   1      416.80      434.59     24.93 o 
  15   4   1      832.58      793.10     59.95 o 
   1   5   1     1117.31     1112.09     10.40 o 
   2   5   1       45.51       31.70      4.07 o 
   3   5   1     4486.72     4542.13     33.56 o 
   4   5   1      351.65      472.37     38.57 o 
   5   5   1      813.71      876.38     19.46 o 
   6   5   1      364.92      375.82      8.09 o 
   7   5   1      460.79      462.22      9.61 o 
   8   5   1       98.05       69.03      7.73 o 
   9   5   1      598.61      615.67     16.97 o 
  10   5   1      641.42      590.08     16.91 o 
  11   5   1      144.65      125.81     16.46 o 
  12   5   1        2.02       18.12     19.58 o 
  13   5   1      151.83      165.20     23.37 o 
  14   5   1      483.32      467.94     28.89 o 
   0   6   1     1129.20     1122.18     40.29 o 
   1   6   1      365.46      376.99     12.58 o 
   2   6   1        8.56       -4.55      9.34 o 
   3   6   1      231.75      250.72      9.75 o 
   4   6   1      897.52      889.43     22.87 o 
   5   6   1      225.87      220.80      9.97 o 
   6   6   1       87.43      113.82     25.86 o 
   7   6   1      346.18      330.52     12.97 o 
   8   6   1      147.07      124.01     18.51 o 
   9   6   1       16.24        7.94     11.10 o 
  10   6   1      330.42      321.63     15.50 o 
  11   6   1       32.24       36.30     16.32 o 
  12   6   1       85.30       56.99     19.08 o 
  13   6   1        2.21      -19.52     19.52 o 
  14   6   1       10.78      -15.46     15.61 o 
   1   7   1     1096.95     1066.28     21.56 o 
   2   7   1       31.38        2.97     12.44 o 
   3   7   1     4417.98     4459.53     59.03 o 
   4   7   1      111.59       83.73     12.86 o 
   5   7   1     1313.09     1302.42     27.75 o 
   6   7   1      113.97      121.89     13.07 o 
   7   7   1      266.55      284.66     15.12 o 
   8   7   1        1.09       17.06     18.46 o 
   9   7   1     1445.56     1433.54     28.17 o 
  10   7   1      153.91      149.07     19.22 o 
  11   7   1      862.13      867.97     33.30 o 
  12   7   1      101.76      110.65     26.64 o 
  13   7   1      137.42      121.49     32.87 o 
   0   8   1      752.05      758.99     29.88 o 
   1   8   1     3636.64     3767.77     81.10 o 
   2   8   1      661.18      645.79     32.96 o 
   3   8   1       65.56       58.44     17.27 o 
   4   8   1       13.39       35.97     15.27 o 
   5   8   1     3150.64     2291.84    448.96 o 
   6   8   1      357.33      341.05     20.23 o 
   7   8   1     4139.44     4320.54     52.16 o 
   8   8   1      146.70      146.56     18.02 o 
   9   8   1      951.01      941.84     35.70 o 
  10   8   1        0.20        1.51     20.70 o 
  11   8   1      420.29      420.35     25.99 o 
   1   9   1      807.87      812.82     24.20 o 
   2   9   1      143.61      128.19     17.22 o 
   3   9   1     3554.82     3704.03    191.93 o 
   4   9   1      230.79      205.52     31.20 o 
   5   9   1     1492.67     1488.31     59.58 o 
   6   9   1       41.20       37.72     29.48 o 
   7   9   1       31.61       48.42     17.18 o 
   8   9   1      127.18      139.06     20.00 o 
   9   9   1      916.44      981.46     32.35 o 
  10   9   1      396.46      384.05     27.86 o 
   0  10   1        9.49       17.35     23.20 o 
   1  10   1     1736.19     1795.22     38.58 o 
   2  10   1       45.28       37.53     17.98 o 
   3  10   1      206.77      224.29     38.63 o 
   4  10   1      174.57      187.39     67.40 o 
   5  10   1      544.14      504.92     46.06 o 
   6  10   1       73.95       87.55     34.67 o 
   7  10   1      729.63      810.88     40.28 o 
   1  11   1        2.80        2.27     18.69 o 
   2  11   1        8.82        4.71     18.16 o 
   3  11   1       11.27        1.21     22.04 o 
   4  11   1        0.89       21.18     32.92 o 
   0   0   2     8547.62     9291.31    147.57 o 
   1   0   2      640.53      647.48      6.30 o 
   2   0   2     3703.75     4046.91     32.54 o 
   3   0   2     1074.93      991.26     10.57 o 
   4   0   2      152.90      166.46      3.82 o 
   5   0   2     2675.52     2594.31     26.92 o 
   6   0   2    14929.67    14959.52     97.45 o 
   7   0   2     4339.22     4333.88     31.28 o 
   8   0   2    18027.52    18034.37    126.59 o 
   9   0   2      657.87      612.07     22.11 o 
  10   0   2      904.64      932.29     20.18 o 
  11   0   2        7.84       14.80     11.56 o 
  12   0   2     3210.07     3174.10     46.24 o 
  13   0   2      853.74      824.16     31.31 o 
  14   0   2     2807.19     2824.81     57.60 o 
  15   0   2     1237.94     1276.10     42.23 o 
  16   0   2      156.60      197.17     31.50 o 
   1   1   2     3653.34     3817.10     23.37 o 
   2   1   2     9993.81    10321.87     56.67 o 
   3   1   2    10108.16    10560.20     54.61 o 
   4   1   2    19725.94    20581.52     97.87 o 
   5   1   2     3686.72     3763.76     18.60 o 
   6   1   2     4129.86     4379.76     22.15 o 
   7   1   2        1.36        8.31      2.76 o 
   8   1   2     4199.17     4177.94     24.84 o 
   9   1   2     1410.82     1399.62     14.50 o 
  10   1   2    11447.79    11375.78     78.45 o 
  11   1   2     1393.27     1387.07     19.49 o 
  12   1   2     2358.23     2265.54     29.13 o 
  13   1   2      125.74      141.41     14.76 o 
  14   1   2      279.73      280.82     20.21 o 
  15   1   2      102.39      124.68     22.74 o 
  16   1   2      752.04      737.36     31.03 o 
   0   2   2     2037.55     2305.39     23.36 o 
   1   2   2    49277.10    50167.49    347.25 o 
   2   2   2       37.61       37.98      1.89 o 
   3   2   2      677.82      657.53      5.56 o 
   4   2   2       57.63       69.63      2.13 o 
   5   2   2     6287.43     6738.60     33.56 o 
   6   2   2     5016.05     5095.09     27.32 o 
   7   2   2     1277.92     1310.94     10.55 o 
   8   2   2     5240.53     5064.37     30.82 o 
   9   2   2        3.42        2.51      6.02 o 
  10   2   2      675.06      635.27     13.59 o 
  11   2   2      543.27      479.53     16.04 o 
  12   2   2      300.97      310.75     16.86 o 
  13   2   2       46.98       32.76     15.87 o 
  14   2   2      799.08      774.91     27.30 o 
  15   2   2      103.13       85.94     23.60 o 
  16   2   2       42.61       12.35     24.66 o 
   1   3   2        4.24        0.14      2.07 o 
   2   3   2        2.01        4.34      1.94 o 
   3   3   2      185.41      165.68      4.52 o 
   4   3   2      808.63      868.08      9.61 o 
   5   3   2      133.06      126.20      3.09 o 
   6   3   2     1022.56     1054.53      9.70 o 
   7   3   2      328.41      339.40      5.97 o 
   8   3   2       38.58       32.03      5.57 o 
   9   3   2      110.34       99.79      7.61 o 
  10   3   2       42.99       34.97      9.90 o 
  11   3   2      309.76      313.28     15.14 o 
  12   3   2        9.45       -2.32     14.54 o 
  13   3   2        0.11      -12.20     16.21 o 
  14   3   2      329.27      353.63     24.34 o 
  15   3   2       13.25       11.92     23.82 o 
  16   3   2      283.02      285.17     36.52 o 
   0   4   2     8636.66     8658.89     79.55 o 
   1   4   2      669.28      626.77      7.89 o 
   2   4   2     3841.97     3834.98     28.74 o 
   3   4   2      203.24      201.42      4.60 o 
   4   4   2      247.06      226.34      4.60 o 
   5   4   2      159.19      166.42      3.74 o 
   6   4   2     3167.39     3055.58     22.85 o 
   7   4   2     3639.56     3467.80     27.50 o 
   8   4   2     1226.12     1118.09     15.51 o 
   9   4   2     2847.78     2702.71     26.82 o 
  10   4   2       15.50       18.74     10.02 o 
  11   4   2       77.01       89.74     13.05 o 
  12   4   2      193.29      218.26     16.99 o 
  13   4   2      762.56      817.52     25.41 o 
  14   4   2      413.97      423.82     25.81 o 
  15   4   2        9.67       27.93     31.57 o 
   1   5   2      476.76      486.51      6.94 o 
   2   5   2    11686.53    11548.35     79.29 o 
   3   5   2     5050.86     5023.93     36.74 o 
   4   5   2     9499.40     8720.48    227.48 o 
   5   5   2     2675.76     2659.91     23.83 o 
   6   5   2      462.80      437.59      8.85 o 
   7   5   2      802.54      789.80     12.27 o 
   8   5   2     1641.68     1645.04     21.43 o 
   9   5   2     3896.20     3836.86     38.01 o 
  10   5   2     3333.46     3286.58     37.53 o 
  11   5   2     1321.99     1264.51     26.82 o 
  12   5   2      968.46      876.08     30.04 o 
  13   5   2        3.33      -21.35     21.35 o 
  14   5   2        9.83       36.78     24.13 o 
   0   6   2    13456.45    13561.73    170.79 o 
   1   6   2     2342.88     2280.74     22.05 o 
   2   6   2     2913.47     2896.77     32.61 o 
   3   6   2       93.22      104.03      8.36 o 
   4   6   2     2753.43     2768.15     37.20 o 
   5   6   2     1508.89     1501.14     24.50 o 
   6   6   2     8908.09     9031.80     85.13 o 
   7   6   2     1970.80     1974.90     26.57 o 
   8   6   2     3773.08     3833.76     42.90 o 
   9   6   2      283.01      301.80     14.25 o 
  10   6   2       24.82       38.80     12.92 o 
  11   6   2       37.96       37.68     16.16 o 
  12   6   2      729.55      728.70     26.53 o 
  13   6   2      395.73      398.68     25.98 o 
  14   6   2      575.67      572.59     29.56 o 
   1   7   2      169.59      168.89      8.98 o 
   2   7   2     4935.65     4875.13     77.14 o 
   3   7   2      364.81      344.60     17.51 o 
   4   7   2     3908.65     4083.84     56.77 o 
   5   7   2      556.07      510.25     26.12 o 
   6   7   2       15.99        1.27     12.13 o 
   7   7   2      715.39      748.27     19.90 o 
   8   7   2      723.43      744.83     22.26 o 
   9   7   2       13.61       14.43     15.21 o 
  10   7   2      377.42      347.60     21.20 o 
  11   7   2      553.62      555.58     28.27 o 
  12   7   2      192.50      259.69     28.55 o 
  13   7   2      194.42      161.48     33.90 o 
   0   8   2     1987.23     1858.90     48.80 o 
   1   8   2       98.07       93.25     21.63 o 
   2   8   2      663.22      675.21     45.81 o 
   3   8   2        0.15      -17.52     17.52 o 
   4   8   2       23.67       39.13     15.72 o 
   5   8   2      135.96      131.81     15.97 o 
   6   8   2      154.46      139.96     15.29 o 
   7   8   2      225.87      209.17     16.12 o 
   8   8   2        4.88       -0.44     16.98 o 
   9   8   2       32.47        6.14     19.22 o 
  10   8   2       58.22       51.27     20.49 o 
  11   8   2       35.81       18.71     23.52 o 
   1   9   2       54.09       41.07     17.75 o 
   2   9   2      195.34      200.91     24.20 o 
   3   9   2       20.71        0.17     17.11 o 
   4   9   2      150.14       81.44     28.35 o 
   5   9   2       10.39       36.45     25.60 o 
   6   9   2       47.83       30.02     17.54 o 
   7   9   2      254.87      208.02     23.86 o 
   8   9   2      285.51      286.34     22.20 o 
   9   9   2      110.62       63.86     21.41 o 
  10   9   2      122.44      105.23     30.54 o 
   0  10   2      579.95      622.03     33.69 o 
   1  10   2      428.22      402.38     20.95 o 
   2  10   2       68.38       85.39     15.67 o 
   3  10   2        0.67      -17.79     19.61 o 
   4  10   2      485.87      461.39     31.50 o 
   5  10   2      340.59      353.26     26.38 o 
   6  10   2     1423.08     1151.53    333.02 o 
   7  10   2      125.38      183.95     29.27 o 
   1  11   2      137.36      188.66     22.13 o 
   2  11   2      481.90      480.58     23.70 o 
   3  11   2      719.58      753.80     63.21 o 
   4  11   2      596.08      657.29     33.54 o 
   1   1   3     2480.16     2653.72     16.52 o 
   2   1   3     5378.88     5597.21     33.29 o 
   3   1   3     5793.03     5854.16     31.42 o 
   4   1   3     1210.09     1156.71      7.69 o 
   5   1   3     1011.11      961.91      7.02 o 
   6   1   3      148.45       97.97      3.16 o 
   7   1   3      274.34      306.74      4.88 o 
   8   1   3      737.77      654.75      8.35 o 
   9   1   3     1287.41     1238.08     18.46 o 
  10   1   3     3887.17     3688.50     30.13 o 
  11   1   3      801.43      727.12     13.90 o 
  12   1   3      932.03      911.09     18.46 o 
  13   1   3        1.04       14.03     13.74 o 
  14   1   3       23.97       16.94     16.86 o 
  15   1   3      394.53      433.29     26.21 o 
  16   1   3       87.52       43.90     25.19 o 
   0   2   3     1049.73      883.09     10.48 o 
   1   2   3    69907.52    71007.88    426.50 o 
   2   2   3     2215.95     2097.31     13.37 o 
   3   2   3       88.24      114.27      2.25 o 
   4   2   3      553.60      569.76      4.91 o 
   5   2   3    13593.49    13836.04     69.04 o 
   6   2   3    12658.02    12849.50     65.39 o 
   7   2   3     5699.63     5797.62     33.01 o 
   8   2   3    10733.20    10662.14     58.56 o 
   9   2   3       25.13       15.82      6.44 o 
  10   2   3      962.30      878.49     17.17 o 
  11   2   3     1250.78     1232.90     24.28 o 
  12   2   3      797.54      806.80     20.98 o 
  13   2   3     1002.98      954.59     22.39 o 
  14   2   3     1410.81     1373.63     34.14 o 
  15   2   3      373.75      333.14     25.95 o 
  16   2   3       44.43       50.04     25.45 o 
   1   3   3     1394.26     1355.74     10.86 o 
   2   3   3    12408.61    12370.04     73.90 o 
   3   3   3    10743.24    10651.79     57.26 o 
   4   3   3    20221.03    20368.26    103.83 o 
   5   3   3     6514.29     6543.14     33.48 o 
   6   3   3     1551.03     1616.00     11.28 o 
   7   3   3       52.79       51.33      4.53 o 
   8   3   3     3786.15     3814.04     29.02 o 
   9   3   3     1436.29     1457.98     18.60 o 
  10   3   3     4795.45     4860.99     48.41 o 
  11   3   3     2019.45     2105.78     34.28 o 
  12   3   3     1561.04     1616.37     37.11 o 
  13   3   3      586.61      558.65     21.73 o 
  14   3   3        2.72      -19.35     19.35 o 
  15   3   3       86.21       76.76     24.72 o 
  16   3   3      477.77      500.25     75.48 o 
   0   4   3    20259.26    20089.32    167.64 o 
   1   4   3     1627.39     1453.59     11.64 o 
   2   4   3     1977.54     1895.19     14.14 o 
   3   4   3        7.48        9.52      2.15 o 
   4   4   3     4053.59     4217.26     26.59 o 
   5   4   3     2006.25     1938.68     12.88 o 
   6   4   3     6168.12     6247.35     38.82 o 
   7   4   3     4246.26     4120.71     30.37 o 
   8   4   3     2151.24     2127.94     20.85 o 
   9   4   3     1183.43     1119.60     16.89 o 
  10   4   3       13.22        4.44      6.40 o 
  11   4   3      261.82      271.93     15.21 o 
  12   4   3      952.78      924.60     23.78 o 
  13   4   3     1098.46     1027.29     29.97 o 
  14   4   3      395.40      366.66     24.82 o 
  15   4   3      324.93      349.23     31.83 o 
   1   5   3      402.33      396.34      6.02 o 
   2   5   3      649.80      602.33      8.94 o 
   3   5   3     1178.88     1180.56     12.95 o 
   4   5   3      377.61      328.63      9.44 o 
   5   5   3      371.36      347.87      7.47 o 
   6   5   3      129.88      113.28      6.42 o 
   7   5   3      148.64      154.99      7.24 o 
   8   5   3        6.12       -1.38      6.13 o 
   9   5   3     1417.09     1358.05     23.57 o 
  10   5   3      489.02      488.77     16.70 o 
  11   5   3      877.20      847.14     23.30 o 
  12   5   3      278.38      252.46     20.85 o 
  13   5   3        5.28       18.66     21.68 o 
  14   5   3        0.15       -6.61     23.88 o 
   0   6   3       29.53       12.95      7.92 o 
   1   6   3       97.61       77.34      5.43 o 
   2   6   3       57.91       60.65      7.30 o 
   3   6   3        1.52        2.06      7.25 o 
   4   6   3       11.22        8.27      5.96 o 
   5   6   3       13.72        9.91      8.60 o 
   6   6   3        5.59       -7.88      9.57 o 
   7   6   3       25.12       21.15      8.28 o 
   8   6   3      310.71      292.32     13.35 o 
   9   6   3        5.64       10.95     11.59 o 
  10   6   3       22.34       14.27     11.83 o 
  11   6   3       56.63       27.88     15.95 o 
  12   6   3      220.82      219.70     21.40 o 
  13   6   3       97.67       97.54     23.20 o 
  14   6   3       10.77       -6.50     23.89 o 
   1   7   3      525.44      525.64     13.27 o 
   2   7   3     1424.08     1359.86     22.20 o 
   3   7   3     2323.32     2306.98     44.15 o 
   4   7   3     1849.15     1862.68     33.69 o 
   5   7   3      884.33      815.93     60.04 o 
   6   7   3      369.77      367.55     17.52 o 
   7   7   3       77.73       65.38     14.53 o 
   8   7   3      188.81      203.40     16.36 o 
   9   7   3      748.99      772.67     22.79 o 
  10   7   3      803.29      783.20     25.54 o 
  11   7   3      309.58      377.22     24.62 o 
  12   7   3      184.45      149.21     32.11 o 
  13   7   3        1.98       44.81     32.10 o 
   0   8   3     4205.51     4176.96    122.59 o 
   1   8   3     1631.20     1603.66     41.75 o 
   2   8   3     2165.03     2222.12     47.25 o 
   3   8   3      803.62      801.76     28.36 o 
   4   8   3      151.98      163.18     14.70 o 
   5   8   3      226.52      228.07     16.23 o 
   6   8   3     2507.35     2580.55     41.62 o 
   7   8   3     2521.71     2607.42     39.25 o 
   8   8   3      840.58      855.51     27.25 o 
   9   8   3     1234.15     1250.88     34.16 o 
  10   8   3       26.08       20.24     19.98 o 
  11   8   3       55.19       36.29     22.82 o 
   1   9   3      535.64      531.77     20.78 o 
   2   9   3     1495.67     1525.59     40.08 o 
   3   9   3     2359.33     2428.64     88.52 o 
   4   9   3     1720.95     1796.40     63.81 o 
   5   9   3     1063.37      680.98    355.89 o 
   6   9   3      222.16      253.09     24.45 o 
   7   9   3       51.77       40.48     22.79 o 
   8   9   3      226.35      242.98     21.99 o 
   9   9   3     1015.70      997.13     32.20 o 
  10   9   3      682.03      687.92     29.59 o 
   0  10   3      993.25     1013.63     97.83 o 
   1  10   3      234.50      279.95     19.33 o 
   2  10   3      190.96      230.70     24.41 o 
   3  10   3       77.53       60.57     24.80 o 
   4  10   3       61.91       94.40     22.41 o 
   5  10   3        8.04       20.31     22.53 o 
   6  10   3      308.56      177.60     91.69 o 
   7  10   3       65.35      102.34     38.95 o 
   1  11   3        2.56       -0.71     19.54 o 
   2  11   3       43.32       25.18     18.69 o 
   3  11   3       34.86       21.54     24.62 o 
   4  11   3      136.45      144.40     25.91 o 
   0   0   4    11504.03    11827.59    125.82 o 
   1   0   4    11758.00    12088.58    106.48 o 
   2   0   4    10662.05    10936.49     92.45 o 
   3   0   4     5012.35     5438.29     44.54 o 
   4   0   4      276.57      390.56      6.79 o 
   5   0   4    10937.37    10701.76     66.18 o 
   6   0   4      608.47      474.01      6.89 o 
   7   0   4    25929.51    25767.56    169.68 o 
   8   0   4       33.42       31.85      5.98 o 
   9   0   4     5810.36     5722.06     50.45 o 
  10   0   4      425.83      392.33     13.05 o 
  11   0   4      416.11      460.91     16.31 o 
  12   0   4      592.09      570.17     31.03 o 
  13   0   4     4799.14     5028.62     78.90 o 
  14   0   4     1461.96     1436.78     44.09 o 
  15   0   4     2240.32     2200.66     54.33 o 
  16   0   4      654.24      626.63     37.12 o 
   1   1   4     8478.94     8684.76     49.85 o 
   2   1   4     6547.03     7017.59     40.79 o 
   3   1   4    25393.78    25835.10    133.77 o 
   4   1   4     7599.66     7900.42     40.95 o 
   5   1   4     7232.48     7127.23     35.10 o 
   6   1   4     1239.71     1247.35      8.72 o 
   7   1   4      453.12      483.57      5.80 o 
   8   1   4      131.80      135.74      4.98 o 
   9   1   4     6564.68     6551.82     42.98 o 
  10   1   4      680.80      676.15     11.66 o 
  11   1   4     4666.76     4580.70     38.83 o 
  12   1   4       87.89       70.00     11.72 o 
  13   1   4      395.88      399.41     17.93 o 
  14   1   4      167.02      191.76     19.55 o 
  15   1   4      166.59      113.95     23.19 o 
  16   1   4      396.28      347.83     28.52 o 
   0   2   4    21034.87    22535.29    185.03 o 
   1   2   4      627.18      593.92      6.63 o 
   2   2   4     3685.33     3839.47     22.50 o 
   3   2   4      445.06      470.46      5.72 o 
   4   2   4       19.39       15.35      2.23 o 
   5   2   4       36.47       32.90      2.34 o 
   6   2   4      805.14      735.63      7.07 o 
   7   2   4     4112.52     3927.07     23.77 o 
   8   2   4     1182.63     1135.90     11.34 o 
   9   2   4     2628.73     2627.94     24.43 o 
  10   2   4       10.39        4.53      8.64 o 
  11   2   4      378.94      368.21     14.16 o 
  12   2   4      521.08      495.52     17.18 o 
  13   2   4     1660.31     1689.88     34.40 o 
  14   2   4       32.42       11.74     19.40 o 
  15   2   4      237.90      237.02     25.38 o 
  16   2   4       48.45       66.69     25.47 o 
   1   3   4     2360.42     2382.21     15.83 o 
   2   3   4        2.35        7.40      2.24 o 
   3   3   4     1641.77     1660.00     11.01 o 
   4   3   4        0.84        2.56      2.45 o 
   5   3   4      933.80     1046.45      8.07 o 
   6   3   4      228.64      244.84      5.14 o 
   7   3   4      412.49      438.26      7.30 o 
   8   3   4      291.59      272.65      7.47 o 
   9   3   4      457.35      454.06     11.64 o 
  10   3   4        0.31       12.66     11.29 o 
  11   3   4      232.81      204.80     14.46 o 
  12   3   4       16.80       30.70     13.80 o 
  13   3   4      163.38      152.94     18.23 o 
  14   3   4        5.44       29.09     18.55 o 
  15   3   4      293.69      338.32     25.78 o 
   0   4   4    12258.02    12841.88    105.09 o 
   1   4   4    24166.57    24515.66    140.27 o 
   2   4   4     2015.34     2161.53     15.23 o 
   3   4   4      151.83      159.45      4.06 o 
   4   4   4      434.38      433.90      5.80 o 
   5   4   4     7579.83     7637.91     43.01 o 
   6   4   4     1022.83      998.65     10.74 o 
   7   4   4     2758.64     2746.96     22.38 o 
   8   4   4      450.80      440.89      9.97 o 
   9   4   4       23.63       10.36      7.68 o 
  10   4   4       46.74       37.97     12.03 o 
  11   4   4     1053.47      998.77     22.33 o 
  12   4   4      481.69      442.07     18.62 o 
  13   4   4      559.39      563.98     25.42 o 
  14   4   4       78.12       41.34     21.81 o 
  15   4   4       74.94      109.75     27.10 o 
   1   5   4     3461.51     3502.76     38.61 o 
   2   5   4     2084.58     2070.82     15.08 o 
   3   5   4    16088.03    15826.45    103.78 o 
   4   5   4     3515.08     3630.07     37.19 o 
   5   5   4     6638.73     6665.32     55.83 o 
   6   5   4        3.95        6.42      6.40 o 
   7   5   4       51.39       65.55      6.65 o 
   8   5   4     2217.23     2152.76     25.94 o 
   9   5   4     2027.00     2022.47     34.43 o 
  10   5   4     1372.09     1349.64     26.34 o 
  11   5   4     1232.29     1248.55     34.35 o 
  12   5   4      194.76      196.86     21.34 o 
  13   5   4       92.66      119.71     23.18 o 
  14   5   4       83.40      109.58     25.13 o 
   0   6   4      649.39      591.06     16.00 o 
   1   6   4    14127.52    14502.59    117.68 o 
   2   6   4      422.99      414.87      9.30 o 
   3   6   4     1492.81     1511.14     18.81 o 
   4   6   4       61.52       57.02      7.16 o 
   5   6   4     2303.16     2282.47     30.25 o 
   6   6   4     1526.63     1519.34     26.30 o 
   7   6   4     3624.27     3621.65     40.68 o 
   8   6   4     1190.84     1187.77     27.02 o 
   9   6   4      345.97      352.66     15.67 o 
  10   6   4       25.10       11.27     12.51 o 
  11   6   4      347.76      349.74     21.14 o 
  12   6   4      342.00      321.86     22.37 o 
  13   6   4     1256.66     1284.14     39.69 o 
  14   6   4      475.00      448.95     34.61 o 
   1   7   4     1109.03     1112.36     17.75 o 
   2   7   4      670.30      682.59     17.30 o 
   3   7   4     4046.14     4029.52     61.54 o 
   4   7   4      437.62      413.27     53.88 o 
   5   7   4     2358.87     1964.01    197.29 o 
   6   7   4      279.42      285.34     19.32 o 
   7   7   4       71.86       55.91     13.18 o 
   8   7   4       16.15       -6.90     14.95 o 
   9   7   4     1352.61     1422.76     31.29 o 
  10   7   4      330.46      333.50     21.22 o 
  11   7   4     1353.32     1532.89     76.92 o 
  12   7   4      213.45      209.72     30.71 o 
  13   7   4       11.33      -48.46     53.58 o 
   0   8   4       29.79        5.91     16.90 o 
   1   8   4      341.59      318.13     19.43 o 
   2   8   4        5.06       -9.22     15.05 o 
   3   8   4       18.48        4.37     13.67 o 
   4   8   4       42.67       42.25     15.12 o 
   5   8   4      110.24      145.83     17.79 o 
   6   8   4      143.03      133.00     18.68 o 
   7   8   4      199.79      162.99     16.21 o 
   8   8   4       75.34       46.27     18.18 o 
   9   8   4       83.81       88.23     20.40 o 
  10   8   4        2.35       -5.09     20.17 o 
  11   8   4        3.19      -20.84     25.59 o 
   1   9   4       12.45       12.57     16.25 o 
   2   9   4       49.87       44.18     18.88 o 
   3   9   4       13.91      -21.22     33.46 o 
   4   9   4        6.17      -26.19     26.19 o 
   5   9   4      176.58      192.47     20.11 o 
   6   9   4       74.98       82.13     21.57 o 
   7   9   4      282.36      262.25     25.83 o 
   8   9   4      146.07      155.47     24.00 o 
   9   9   4       82.74       74.15     26.72 o 
  10   9   4        3.00      -21.81     32.39 o 
   0  10   4      101.29       96.87     28.01 o 
   1  10   4      813.89      807.98     28.03 o 
   2  10   4      101.59       81.77     48.21 o 
   3  10   4      226.16      209.69     25.12 o 
   4  10   4        8.23       22.21     22.44 o 
   5  10   4      123.98       92.83     40.73 o 
   6  10   4       66.53        7.89     30.49 o 
   7  10   4      573.20      566.94     36.98 o 
   1  11   4      181.81      206.91     21.33 o 
   2  11   4      232.79      215.91     21.15 o 
   3  11   4     1228.48     1321.82     48.22 o 
   1   1   5      169.09      200.26      2.99 o 
   2   1   5     7794.89     8216.26     44.03 o 
   3   1   5      264.22      283.67      3.64 o 
   4   1   5     7459.20     7554.74     39.43 o 
   5   1   5      113.65       89.12      2.84 o 
   6   1   5     1167.59     1149.95      8.66 o 
   7   1   5      429.15      469.63      6.79 o 
   8   1   5      186.90      184.96      5.73 o 
   9   1   5      552.67      490.43      9.23 o 
  10   1   5     1319.96     1350.27     16.40 o 
  11   1   5      854.94      769.90     14.43 o 
  12   1   5      970.04     1018.30     19.80 o 
  13   1   5      177.32      182.63     15.22 o 
  14   1   5      149.62      170.00     19.34 o 
  15   1   5      277.27      259.00     24.63 o 
  16   1   5       45.91       57.83     24.65 o 
   0   2   5    16223.27    16277.05    146.18 o 
   1   2   5     1328.14     1478.60      9.22 o 
   2   2   5     8998.37     8824.04     45.95 o 
   3   2   5     2243.79     2381.94     14.07 o 
   4   2   5      281.32      254.70      3.98 o 
   5   2   5      555.67      661.25      6.73 o 
   6   2   5    12790.91    12287.47     64.57 o 
   7   2   5      747.02      720.93      8.19 o 
   8   2   5     9478.82     9158.20     51.95 o 
   9   2   5      868.26      848.60     13.39 o 
  10   2   5      162.14      152.14      9.52 o 
  11   2   5       52.22       41.04     11.63 o 
  12   2   5     2808.60     2896.93     43.24 o 
  13   2   5      182.37      194.95     16.16 o 
  14   2   5     3065.48     3141.09     62.50 o 
  15   2   5      103.21      128.84     23.01 o 
  16   2   5      359.12      393.18     33.97 o 
   1   3   5       68.42       59.19      2.59 o 
   2   3   5    28294.88    28266.25    158.56 o 
   3   3   5     2844.90     3001.02     19.06 o 
   4   3   5    26844.75    27311.66    143.12 o 
   5   3   5     1820.06     2077.62     13.05 o 
   6   3   5     1571.99     1645.40     11.93 o 
   7   3   5      223.03      220.14      6.91 o 
   8   3   5     5854.72     5719.70     39.56 o 
   9   3   5      815.83      800.33     15.13 o 
  10   3   5     9445.12     9270.51     82.02 o 
  11   3   5       54.88       45.84     12.01 o 
  12   3   5     1556.95     1484.73     27.46 o 
  13   3   5        5.15        8.79     18.28 o 
  14   3   5      543.85      559.85     23.21 o 
  15   3   5      101.29       83.54     23.55 o 
   0   4   5    45760.39    47256.40    377.73 o 
   1   4   5      433.34      451.25      8.34 o 
   2   4   5    14907.46    15570.50     96.48 o 
   3   4   5      513.16      575.83      7.12 o 
   4   4   5     1330.23     1292.05     11.62 o 
   5   4   5      487.64      517.04      6.53 o 
   6   4   5    10220.40    10332.84     67.33 o 
   7   4   5      310.10      332.34      8.18 o 
   8   4   5     3433.33     3344.64     29.26 o 
   9   4   5      161.32      145.35     10.37 o 
  10   4   5      136.33      142.40     13.02 o 
  11   4   5       89.79      105.40     13.92 o 
  12   4   5     1809.12     1770.86     43.47 o 
  13   4   5      105.57       87.64     20.62 o 
  14   4   5     1070.64     1073.11     36.50 o 
  15   4   5        1.64      -24.27     25.71 o 
   1   5   5      380.79      396.34      5.94 o 
   2   5   5      307.01      282.42      5.22 o 
   3   5   5      176.36      159.49      5.57 o 
   4   5   5     1458.56     1310.13     33.30 o 
   5   5   5      174.35      187.21      7.29 o 
   6   5   5     1478.11     1469.06     16.85 o 
   7   5   5       44.06       27.34      6.65 o 
   8   5   5      107.12      112.20      9.66 o 
   9   5   5       26.44       29.87     11.01 o 
  10   5   5      393.70      394.97     17.74 o 
  11   5   5       15.27      -12.38     12.38 o 
  12   5   5      384.40      330.50     22.96 o 
  13   5   5        3.49       14.42     21.64 o 
  14   5   5        0.68       17.17     24.89 o 
   0   6   5     1363.68     1368.80     22.19 o 
   1   6   5       54.64       63.35      5.68 o 
   2   6   5      618.40      616.54     10.83 o 
   3   6   5      549.59      559.35     11.72 o 
   4   6   5        0.49       -7.12      7.12 o 
   5   6   5       71.82       66.18     11.46 o 
   6   6   5      407.40      401.55     12.09 o 
   7   6   5       17.14        3.02     11.05 o 
   8   6   5      449.07      417.11     15.53 o 
   9   6   5       56.06       52.77     13.14 o 
  10   6   5        4.84        1.28     13.21 o 
  11   6   5       31.65        9.16     17.36 o 
  12   6   5      143.02      155.17     21.07 o 
  13   6   5        1.29       -2.76     15.62 o 
   1   7   5       57.47       67.22      7.73 o 
   2   7   5     2142.30     2190.00     31.24 o 
   3   7   5       59.20       66.14     17.15 o 
   4   7   5     3276.22     2889.21    243.90 o 
   5   7   5       15.44       12.99     12.67 o 
   6   7   5      688.08      655.61     25.06 o 
   7   7   5       62.45       46.89     13.81 o 
   8   7   5      308.11      314.76     17.88 o 
   9   7   5       97.33       74.85     18.07 o 
  10   7   5     1188.37     1294.99     43.18 o 
  11   7   5      133.93       96.77     34.69 o 
  12   7   5      268.56      225.80     30.86 o 
   0   8   5     5213.32     5243.15    114.08 o 
   1   8   5      149.73      163.37     20.42 o 
   2   8   5     2004.37     1965.32     68.93 o 
   3   8   5       94.72      105.60     21.12 o 
   4   8   5      127.57      123.05     16.85 o 
   5   8   5     1495.68     1515.37     36.63 o 
   6   8   5     1766.76     1817.09     40.15 o 
   7   8   5      530.94      539.24     20.52 o 
   8   8   5      824.13      879.19     28.34 o 
   9   8   5        5.00        9.33     19.60 o 
  10   8   5        2.62      -16.09     22.96 o 
  11   8   5       42.03       33.73     25.89 o 
   1   9   5       40.43       50.89     14.93 o 
   2   9   5     2200.67     2231.04     52.08 o 
   3   9   5       39.65      105.11     25.76 o 
   4   9   5     3041.39     3210.96     69.57 o 
   5   9   5       16.12       19.40     18.24 o 
   6   9   5      504.55      554.95     28.69 o 
   7   9   5       28.81        8.04     28.22 o 
   8   9   5      367.77      372.22     23.54 o 
   9   9   5       14.32       18.94     27.16 o 
   0  10   5     1507.88     1525.57     52.74 o 
   1  10   5      195.90      223.80     22.14 o 
   2  10   5      481.87      538.87     54.93 o 
   3  10   5      131.32      165.33     30.09 o 
   4  10   5      183.56      180.83     26.22 o 
   5  10   5      210.18      107.12     79.48 o 
   6  10   5     1468.08      786.28    490.19 o 
   7  10   5       30.71       41.61     40.51 o 
   1  11   5       12.28       18.57     19.44 o 
   2  11   5      157.28      128.89     26.74 o 
   3  11   5        0.18       -0.48     25.45 o 
   0   0   6     1556.51     1598.45     29.22 o 
   1   0   6    39620.74    40136.86    345.21 o 
   2   0   6      207.15      252.67      5.17 o 
   3   0   6     1758.21     1763.07     16.27 o 
   4   0   6     3674.94     4060.66     28.24 o 
   5   0   6    12931.38    13134.93     84.25 o 
   6   0   6     1095.77     1333.34     12.66 o 
   7   0   6    27720.41    27128.62    183.20 o 
   8   0   6      894.31      860.60     13.57 o 
   9   0   6     9261.15     8855.50     74.10 o 
  10   0   6      281.87      279.20     12.10 o 
  11   0   6      482.05      516.74     17.55 o 
  12   0   6      459.26      493.57     25.76 o 
  13   0   6     3801.88     3847.21     62.45 o 
  14   0   6      177.40      229.01     27.80 o 
  15   0   6      619.03      636.68     35.26 o 
  16   0   6        8.72      -31.44     31.44 o 
   1   1   6    10146.23    10484.47     58.58 o 
   2   1   6      254.46      251.17      3.55 o 
   3   1   6    36451.85    37694.09    186.90 o 
   4   1   6      955.41     1003.76      7.24 o 
   5   1   6    11470.16    11700.21     56.02 o 
   6   1   6      526.68      597.40      6.50 o 
   7   1   6      466.90      466.71      6.14 o 
   8   1   6       57.92       50.67      5.15 o 
   9   1   6     7206.30     7141.11     44.15 o 
  10   1   6      227.10      225.89      8.66 o 
  11   1   6     4413.00     4316.70     36.63 o 
  12   1   6        1.14        0.88     11.60 o 
  13   1   6      197.12      179.91     16.07 o 
  14   1   6      121.27      142.50     19.32 o 
  15   1   6      712.87      681.54     29.09 o 
  16   1   6       35.65       13.00     24.61 o 
   0   2   6     2628.25     2986.75     26.52 o 
   1   2   6    16989.90    17386.37     98.89 o 
   2   2   6     1014.45     1126.08     11.60 o 
   3   2   6        7.87        4.30      1.94 o 
   4   2   6     2968.57     3391.51     18.91 o 
   5   2   6     5301.33     5214.39     28.82 o 
   6   2   6       14.29       20.71      3.19 o 
   7   2   6     1065.79     1123.39     10.67 o 
   8   2   6      139.46      132.36      5.66 o 
   9   2   6      329.02      277.55      9.61 o 
  10   2   6      132.68      132.23     10.22 o 
  11   2   6      329.39      306.94     14.21 o 
  12   2   6        6.46       16.28     12.73 o 
  13   2   6      287.04      308.68     17.20 o 
  14   2   6      253.62      269.58     23.21 o 
  15   2   6      441.66      479.39     26.77 o 
  16   2   6       36.35       36.27     24.07 o 
   1   3   6      110.60      117.55      4.30 o 
   2   3   6       42.10       43.18      2.75 o 
   3   3   6        3.29        4.50      2.55 o 
   4   3   6      163.80      179.11      3.61 o 
   5   3   6       51.30       58.75      3.19 o 
   6   3   6        3.44        3.48      3.45 o 
   7   3   6      613.68      564.62      9.49 o 
   8   3   6       93.71       91.22      5.55 o 
   9   3   6     2028.33     1961.86     30.35 o 
  10   3   6        0.05        7.87     10.68 o 
  11   3   6      708.94      669.34     17.39 o 
  12   3   6        0.93       22.46     13.50 o 
  13   3   6        9.26       28.08     16.05 o 
  14   3   6        5.36       -9.50     18.46 o 
  15   3   6       21.40       20.90     23.78 o 
   0   4   6        8.67       29.73      4.95 o 
   1   4   6      699.99      948.28      8.46 o 
   2   4   6      260.11      269.51      5.04 o 
   3   4   6      208.34      166.36      3.80 o 
   4   4   6       33.73       38.52      3.74 o 
   5   4   6     1113.38     1062.71      9.83 o 
   6   4   6       57.17       51.56      5.68 o 
   7   4   6     8114.83     8098.26     57.25 o 
   8   4   6       18.38       20.27      7.36 o 
   9   4   6     4078.00     3894.75     40.91 o 
  10   4   6        4.32        2.17      9.43 o 
  11   4   6       17.65       44.55     14.02 o 
  12   4   6       88.54       95.89     17.43 o 
  13   4   6     1646.43     1637.97     36.18 o 
  14   4   6       27.09       13.48     22.24 o 
  15   4   6      532.75      564.61     32.10 o 
   1   5   6     2965.96     2947.54     19.87 o 
   2   5   6      553.43      537.41      7.98 o 
   3   5   6    12000.72    11807.51     82.62 o 
   4   5   6        3.43        0.28      6.98 o 
   5   5   6     7418.51     7347.88     58.30 o 
   6   5   6        0.58       -5.73      5.73 o 
   7   5   6       29.82       32.15      7.23 o 
   8   5   6       17.81        6.50      9.75 o 
   9   5   6     4814.20     4824.64     52.80 o 
  10   5   6       64.15       48.32     13.86 o 
  11   5   6     4648.17     4693.64     64.84 o 
  12   5   6       21.18        4.53     19.50 o 
  13   5   6      237.73      242.63     24.21 o 
  14   5   6        2.43       12.52     24.79 o 
   0   6   6     1968.96     1977.37     24.97 o 
   1   6   6    13923.46    14137.62    114.45 o 
   2   6   6      260.51      259.96      8.15 o 
   3   6   6       73.60       66.31      5.59 o 
   4   6   6      216.45      213.51      8.86 o 
   5   6   6     7006.91     6909.70     71.90 o 
   6   6   6       81.98       94.44     11.04 o 
   7   6   6     7773.26     7793.05     91.42 o 
   8   6   6       29.61       14.98     11.93 o 
   9   6   6     1146.08     1135.94     27.17 o 
  10   6   6      107.48      117.16     15.80 o 
  11   6   6      385.35      397.89     21.56 o 
  12   6   6       34.58       16.26     19.71 o 
  13   6   6     1259.97     1327.25     35.95 o 
   1   7   6      510.98      523.67     13.59 o 
   2   7   6       75.78       97.46     11.70 o 
   3   7   6     3522.59     3519.30     53.50 o 
   4   7   6      191.92      189.40     15.50 o 
   5   7   6     1885.55     1892.78     37.16 o 
   6   7   6        9.50       16.90     15.80 o 
   7   7   6      187.19      182.90     16.41 o 
   8   7   6       13.19       29.75     14.35 o 
   9   7   6     2118.00     2182.93     52.78 o 
  10   7   6      137.39      110.49     21.65 o 
  11   7   6     1506.90     1490.27     51.44 o 
  12   7   6        0.49      -22.15     22.15 o 
   0   8   6       37.46       -2.85     18.82 o 
   1   8   6      346.01      349.84     17.16 o 
   2   8   6        1.83       18.47     19.36 o 
   3   8   6        1.45      -14.59     14.59 o 
   4   8   6       96.70       43.82     21.91 o 
   5   8   6      362.49      361.22     20.98 o 
   6   8   6       45.72       46.34     18.16 o 
   7   8   6      640.58      626.15     24.86 o 
   8   8   6        0.08       37.61     22.43 o 
   9   8   6      143.87      126.56     24.88 o 
  10   8   6        0.26        2.49     23.55 o 
  11   8   6       34.26       12.74     26.04 o 
   1   9   6       56.98       70.95     16.05 o 
   2   9   6        2.78      -15.83     20.69 o 
   3   9   6      366.46      335.24     25.77 o 
   4   9   6       78.57       58.90     21.09 o 
   5   9   6      106.80      109.41     21.48 o 
   6   9   6       20.76       20.78     22.12 o 
   7   9   6       84.31       81.27     24.57 o 
   8   9   6        0.56       -0.06     25.65 o 
   9   9   6      125.30       64.09     28.24 o 
   0  10   6      175.45      153.13     27.53 o 
   1  10   6     2659.43     2558.51     50.58 o 
   2  10   6       44.48       54.06     23.88 o 
   3  10   6        4.17       11.43     23.44 o 
   4  10   6        0.03      -15.19     23.79 o 
   5  10   6     1069.46     1034.73     44.41 o 
   6  10   6        0.56      -23.27     23.27 o 
   7  10   6      671.45      669.06     43.72 o 
   1  11   6      429.26      449.17     56.29 o 
   2  11   6        5.86       26.75     19.46 o 
   3  11   6     1463.52     1731.36     52.78 o 
   1   1   7      462.34      478.63      4.82 o 
   2   1   7     9598.08     9996.25     50.94 o 
   3   1   7     2371.59     2503.18     13.89 o 
   4   1   7    11131.52    11270.78     56.10 o 
   5   1   7     1100.40     1239.09      8.70 o 
   6   1   7        8.43       18.91      3.05 o 
   7   1   7      570.42      542.66      7.03 o 
   8   1   7     2551.32     2676.65     23.52 o 
   9   1   7     3001.65     2953.05     25.48 o 
  10   1   7      822.25      892.48     14.47 o 
  11   1   7      806.25      781.42     14.93 o 
  12   1   7      644.25      688.89     17.36 o 
  13   1   7       82.73      122.94     15.84 o 
  14   1   7      306.12      357.26     23.14 o 
  15   1   7      598.30      644.03     28.88 o 
  16   1   7       70.17       49.48     25.11 o 
   0   2   7    25094.04    24895.29    180.62 o 
   1   2   7     1290.18     1282.37     10.46 o 
   2   2   7     3799.01     3542.08     20.38 o 
   3   2   7      415.96      443.33      7.09 o 
   4   2   7     5906.72     6337.25     33.83 o 
   5   2   7     1162.38     1192.42      9.36 o 
   6   2   7    18461.15    18918.26     94.62 o 
   7   2   7     4226.24     4166.28     27.37 o 
   8   2   7    10421.72    10446.18     69.95 o 
   9   2   7     1749.27     1649.61     20.48 o 
  10   2   7      167.83      189.02     10.72 o 
  11   2   7        3.01        6.38     11.54 o 
  12   2   7     2458.03     2500.79     32.81 o 
  13   2   7      327.78      324.95     18.88 o 
  14   2   7     1687.93     1659.27     40.89 o 
  15   2   7       37.48       23.16     20.06 o 
  16   2   7       43.07       19.78     41.85 o 
   1   3   7      408.32      383.57      5.04 o 
   2   3   7    19825.69    19827.18    106.34 o 
   3   3   7     1271.43     1178.97      9.00 o 
   4   3   7    15316.09    15087.59     78.56 o 
   5   3   7     1680.91     1661.10     12.30 o 
   6   3   7     1129.93     1045.21     11.80 o 
   7   3   7      837.60      863.14     22.28 o 
   8   3   7     3003.85     2983.71     25.90 o 
   9   3   7      178.84      183.71     10.79 o 
  10   3   7     7825.34     7682.23     93.37 o 
  11   3   7     1072.10     1105.53     23.56 o 
  12   3   7     1784.53     1749.54     32.90 o 
  13   3   7      294.18      292.05     19.32 o 
  14   3   7       78.71       71.27     20.54 o 
  15   3   7        9.53       20.12     23.63 o 
   0   4   7    10136.12    10141.90     76.71 o 
   1   4   7      133.41      103.99      3.62 o 
   2   4   7     6814.92     6799.05     39.37 o 
   3   4   7       93.47       93.95      3.45 o 
   4   4   7       16.79       24.38      3.26 o 
   5   4   7      292.67      281.37      6.28 o 
   6   4   7     5760.30     5690.81     41.21 o 
   7   4   7      558.20      529.40     10.49 o 
   8   4   7     3983.61     3963.11     36.98 o 
   9   4   7      159.57      153.39     10.98 o 
  10   4   7      121.44      147.22     13.35 o 
  11   4   7        9.77        4.39     13.89 o 
  12   4   7      767.03      744.64     26.54 o 
  13   4   7      140.45      134.35     20.76 o 
  14   4   7     1631.64     1688.79     66.63 o 
  15   4   7      300.53      316.97     29.87 o 
   1   5   7      505.76      530.18      7.16 o 
   2   5   7      711.00      718.06     10.39 o 
   3   5   7     1514.25     1554.91     16.81 o 
   4   5   7     3670.56     3633.00     32.91 o 
   5   5   7       69.22       65.39      7.75 o 
   6   5   7     1138.22     1112.83     14.75 o 
   7   5   7      369.55      360.34     10.70 o 
   8   5   7      487.45      502.65     14.06 o 
   9   5   7      104.87       98.58     12.84 o 
  10   5   7     1107.44     1095.83     26.58 o 
  11   5   7       15.76      -12.46     18.65 o 
  12   5   7       63.35       51.09     20.06 o 
  13   5   7        9.18       -7.70     21.81 o 
  14   5   7      356.31      413.27     29.56 o 
   0   6   7      970.67      984.47     16.54 o 
   1   6   7     1674.21     1768.39     20.87 o 
   2   6   7      420.46      414.04     10.21 o 
   3   6   7       60.12       54.47      7.10 o 
   4   6   7      440.98      409.61     11.36 o 
   5   6   7        0.51        4.48      8.74 o 
   6   6   7     1313.05     1280.10     23.91 o 
   7   6   7        3.98       -3.11     13.74 o 
   8   6   7       22.36       16.93     13.29 o 
   9   6   7       46.55       24.58      6.31 o 
  10   6   7       72.53       90.23     15.75 o 
  11   6   7      155.63      171.80     19.63 o 
  12   6   7        6.65        3.29     11.28 o 
  13   6   7        3.72      -16.66     21.64 o 
   1   7   7      250.27      224.19      9.74 o 
   2   7   7     1222.31     1277.93     22.13 o 
   3   7   7      708.04      687.62     20.95 o 
   4   7   7     2570.98     2591.07     44.31 o 
   5   7   7       72.85       85.32     18.08 o 
   6   7   7      720.32      737.65     24.92 o 
   7   7   7      169.84      179.89     19.28 o 
   8   7   7      214.85      225.38     18.94 o 
   9   7   7      373.86      342.15     20.85 o 
  10   7   7     1129.17     1175.44     34.02 o 
  11   7   7      199.16      215.98     23.73 o 
  12   7   7      420.10      517.34     37.10 o 
   0   8   7     7651.35     7444.66    179.29 o 
   1   8   7     1874.35     1814.91     51.22 o 
   2   8   7     1631.81     1681.11     36.85 o 
   3   8   7       91.58      102.36     17.20 o 
   4   8   7      693.54      704.89     25.08 o 
   5   8   7     1867.00     1580.80    135.19 o 
   6   8   7     2350.46     2420.81     47.42 o 
   7   8   7     1436.73     1454.32     42.00 o 
   8   8   7     1225.82     1268.05     38.93 o 
   9   8   7      185.51      165.57     23.89 o 
  10   8   7        9.11       31.03     24.18 o 
  11   8   7       38.32       -4.29     29.21 o 
   1   9   7      122.15      113.81     17.40 o 
   2   9   7     1762.78     1747.40     47.42 o 
   3   9   7      411.82      410.96     28.32 o 
   4   9   7     2916.32     3066.14    127.41 o 
   5   9   7       55.75       69.82     21.24 o 
   6   9   7      488.86      536.64     34.78 o 
   7   9   7       87.13       83.08     25.17 o 
   8   9   7      513.91      514.66     33.26 o 
   9   9   7      190.49      137.33     28.85 o 
   0  10   7      640.34      719.05     98.46 o 
   1  10   7       23.43       15.35     21.76 o 
   2  10   7      350.05      369.87     38.69 o 
   3  10   7       11.06       31.24     24.61 o 
   4  10   7       77.34       44.03     33.60 o 
   5  10   7       46.76       19.07     27.34 o 
   6  10   7      974.76      656.60    259.19 o 
   7  10   7       37.31       34.34     31.22 o 
   1  11   7        4.20      -13.48     21.68 o 
   2  11   7      138.02      171.20     21.55 o 
   0   0   8    68571.12    69773.52    671.46 o 
   1   0   8    17050.39    17390.74    113.32 o 
   2   0   8     6675.19     6899.83     48.03 o 
   3   0   8      826.54      994.27      9.32 o 
   4   0   8    20807.43    22265.78    137.98 o 
   5   0   8    10754.09    11255.55     74.59 o 
   6   0   8    15734.25    16280.56    106.48 o 
   7   0   8    12517.43    12225.25     92.48 o 
   8   0   8      295.46      347.03     10.95 o 
   9   0   8     2872.96     2792.28     37.94 o 
  10   0   8     1056.47      972.00     19.31 o 
  11   0   8     1483.17     1486.88     27.88 o 
  12   0   8      484.96      480.48     24.39 o 
  13   0   8     3225.61     3200.64     56.65 o 
  14   0   8      308.74      283.00     29.10 o 
  15   0   8      546.37      528.79     37.78 o 
  16   0   8      260.40      274.74     45.54 o 
   1   1   8     4245.97     4432.56     23.24 o 
   2   1   8    10011.11    10025.80     50.51 o 
   3   1   8    16695.46    17038.48     78.90 o 
   4   1   8     6775.88     6656.69     33.15 o 
   5   1   8     4688.14     4685.65     24.41 o 
   6   1   8      273.40      238.15      4.56 o 
   7   1   8      721.14      690.14      8.22 o 
   8   1   8      330.92      409.96      8.11 o 
   9   1   8     4621.33     4627.95     31.70 o 
  10   1   8      917.78      989.49     14.51 o 
  11   1   8     2804.36     2817.71     29.84 o 
  12   1   8      904.33      935.54     20.06 o 
  13   1   8      368.80      420.74     19.62 o 
  14   1   8      147.07      171.90     22.03 o 
  15   1   8      119.77       70.15     24.91 o 
  16   1   8      183.78      216.44     27.07 o 
   0   2   8    13349.16    14098.38    104.78 o 
   1   2   8     3519.38     3651.68     21.16 o 
   2   2   8     2867.88     3046.51     17.69 o 
   3   2   8     1162.20     1289.82      9.28 o 
   4   2   8      826.67      801.82      7.27 o 
   5   2   8     2492.71     2522.83     15.87 o 
   6   2   8     2036.51     2028.65     15.02 o 
   7   2   8     3402.76     3374.68     21.97 o 
   8   2   8      512.33      528.38      9.26 o 
   9   2   8      161.85      174.07      8.76 o 
  10   2   8       25.25       32.99      9.75 o 
  11   2   8       46.07       59.30     12.18 o 
  12   2   8       18.37       10.44     13.47 o 
  13   2   8      426.22      434.61     18.45 o 
  14   2   8       23.02       17.95     19.80 o 
  15   2   8      391.87      399.91     24.79 o 
   1   3   8      404.81      426.17      6.21 o 
   2   3   8        0.51        3.49      1.92 o 
   3   3   8     1597.88     1666.10     11.59 o 
   4   3   8       20.19       23.09      2.96 o 
   5   3   8        9.69       10.84      3.06 o 
   6   3   8      136.17      163.32      5.52 o 
   7   3   8      394.20      388.64      8.42 o 
   8   3   8       52.52       49.12      6.65 o 
   9   3   8       33.55       34.47     10.04 o 
  10   3   8        3.05       -0.64     11.56 o 
  11   3   8      307.20      265.96     15.10 o 
  12   3   8       11.82       12.28     14.59 o 
  13   3   8       11.73        9.82     17.17 o 
  14   3   8       19.59       38.37     19.63 o 
  15   3   8       54.24       71.07     24.31 o 
   0   4   8     4084.49     4178.58     35.64 o 
   1   4   8     6988.31     7082.47     43.40 o 
   2   4   8     1324.83     1330.42     10.41 o 
   3   4   8     1607.38     1632.28     12.38 o 
   4   4   8      218.04      241.29      4.97 o 
   5   4   8     1208.46     1113.37     11.71 o 
   6   4   8     2328.18     2291.14     19.93 o 
   7   4   8     2221.29     2216.94     21.75 o 
   8   4   8     1812.43     1742.03     25.98 o 
   9   4   8      118.17      138.51     11.77 o 
  10   4   8      129.52      128.00     13.61 o 
  11   4   8      159.50      199.39     20.52 o 
  12   4   8      209.56      201.34     20.10 o 
  13   4   8      728.35      745.57     28.30 o 
  14   4   8      229.04      243.34     23.84 o 
  15   4   8      472.47      457.19     31.47 o 
   1   5   8     2969.81     2927.07     22.50 o 
   2   5   8     1380.36     1371.40     15.45 o 
   3   5   8     8787.62     8835.58     71.42 o 
   4   5   8     3149.06     3013.85     27.69 o 
   5   5   8     3705.08     3600.00     33.00 o 
   6   5   8      453.35      448.00     10.08 o 
   7   5   8       46.97       45.00      8.06 o 
   8   5   8     1057.73     1041.80     19.87 o 
   9   5   8     1971.62     2014.87     29.93 o 
  10   5   8     2564.88     2616.81     39.75 o 
  11   5   8     1664.31     1602.62     35.93 o 
  12   5   8      821.71      798.61     28.60 o 
  13   5   8       56.72       35.46     22.53 o 
  14   5   8       16.51       32.90     24.68 o 
   0   6   8      488.28      436.49     12.51 o 
   1   6   8    12545.60    12595.35    107.77 o 
   2   6   8      690.02      659.91     11.98 o 
   3   6   8     1105.52     1118.94     16.31 o 
   4   6   8       67.20       57.75      7.60 o 
   5   6   8     1119.28     1189.05     22.47 o 
   6   6   8     1834.15     1837.83     28.85 o 
   7   6   8     2044.83     2136.83     41.07 o 
   8   6   8     3645.22     3652.10     63.06 o 
   9   6   8      147.88      176.38     16.81 o 
  10   6   8      335.01      354.61     18.87 o 
  11   6   8      874.69      857.79     28.07 o 
  12   6   8      758.90      755.38     30.14 o 
  13   6   8     1443.63     1505.76     38.15 o 
   1   7   8      196.16      202.46      9.83 o 
   2   7   8     1038.28     1057.15     23.68 o 
   3   7   8     2769.11     2768.86     59.76 o 
   4   7   8     2142.66     2132.33     33.12 o 
   5   7   8     2971.19     2865.58     43.64 o 
   6   7   8      807.96      795.69     22.59 o 
   7   7   8       32.24       45.61     14.52 o 
   8   7   8      173.53      205.16     16.79 o 
   9   7   8      531.37      531.62     22.95 o 
  10   7   8     1139.74     1147.03     37.08 o 
  11   7   8      335.98      348.91     26.09 o 
  12   7   8      214.49      210.44     26.50 o 
   0   8   8        5.80       -2.69     21.49 o 
   1   8   8      143.69      160.37     15.75 o 
   2   8   8       20.83       17.50     12.62 o 
   3   8   8        9.81        7.20     16.69 o 
   4   8   8       55.26       30.91     17.84 o 
   5   8   8       73.51       66.51     25.70 o 
   6   8   8       14.88       20.23     18.70 o 
   7   8   8      203.78      192.73     24.69 o 
   8   8   8      174.02      159.34     26.74 o 
   9   8   8       88.87       84.78     23.84 o 
  10   8   8       45.78       22.55     24.60 o 
  11   8   8        0.88      -16.15     26.90 o 
   1   9   8       12.09       12.76     16.52 o 
   2   9   8      324.38      261.28     22.34 o 
   3   9   8       80.96       68.20     21.71 o 
   4   9   8      188.75      144.05     23.65 o 
   5   9   8      335.99      353.99     28.23 o 
   6   9   8        4.69      -10.10     24.89 o 
   7   9   8       10.65      -14.51     24.49 o 
   8   9   8        4.91       -7.76     35.42 o 
   9   9   8       16.34       -9.50     27.83 o 
   0  10   8       50.24       37.07     27.41 o 
   1  10   8      925.29      908.92     32.16 o 
   2  10   8       44.35       22.52     19.09 o 
   3  10   8       57.41       94.06     26.70 o 
   4  10   8        1.83        2.28     25.73 o 
   5  10   8      108.49       91.75     29.08 o 
   6  10   8      128.03      131.17     47.58 o 
   7  10   8      203.65      151.82     83.18 o 
   1  11   8      237.19      266.41     24.41 o 
   1   1   9     3082.48     3361.46     17.30 o 
   2   1   9     4177.96     4318.74     22.45 o 
   3   1   9     5463.58     5387.41     25.86 o 
   4   1   9     5722.68     5995.66     29.97 o 
   5   1   9     2130.16     2031.30     12.28 o 
   6   1   9       10.28        3.07      3.58 o 
   7   1   9       11.41       11.94      4.27 o 
   8   1   9     5089.12     4945.93     33.75 o 
   9   1   9     1754.13     1737.01     18.42 o 
  10   1   9     2972.61     2896.17     25.90 o 
  11   1   9     1406.92     1408.65     22.63 o 
  12   1   9      104.40       96.60     13.93 o 
  13   1   9       30.29       16.74     16.36 o 
  14   1   9      437.07      389.50     25.28 o 
  15   1   9      344.30      356.67     26.84 o 
   0   2   9     2944.67     2808.24     24.73 o 
   1   2   9    21874.94    22655.18    114.84 o 
   2   2   9     1848.58     1824.07     12.14 o 
   3   2   9     1562.08     1688.07     12.40 o 
   4   2   9       26.00       20.01      2.98 o 
   5   2   9     3778.15     3715.45     21.72 o 
   6   2   9     4933.91     4753.54     30.74 o 
   7   2   9     5147.32     5048.46     34.51 o 
   8   2   9     6168.75     5963.00     46.65 o 
   9   2   9      577.26      607.37     12.97 o 
  10   2   9      292.46      278.77     12.21 o 
  11   2   9      346.27      305.14     13.85 o 
  12   2   9     1312.29     1362.61     35.15 o 
  13   2   9     1587.17     1559.65     34.60 o 
  14   2   9      782.91      745.47     26.58 o 
  15   2   9     1187.66     1217.12     32.52 o 
   1   3   9     2478.57     2353.63     16.41 o 
   2   3   9     4657.25     4530.84     27.29 o 
   3   3   9    17689.51    17422.15     92.16 o 
   4   3   9     5042.60     4941.82     29.31 o 
   5   3   9     9450.18     9551.58     52.61 o 
   6   3   9     1895.83     1910.72     18.30 o 
   7   3   9      102.00      119.24      6.59 o 
   8   3   9      101.50       96.10      8.74 o 
   9   3   9     3923.65     3866.59     42.33 o 
  10   3   9     2474.46     2473.00     39.55 o 
  11   3   9     2479.75     2526.66     61.85 o 
  12   3   9      989.36      999.39     23.22 o 
  13   3   9      237.65      243.15     19.59 o 
  14   3   9        5.11       -0.09     20.53 o 
  15   3   9      420.61      489.82     27.08 o 
   0   4   9     7257.54     7160.38     64.53 o 
   1   4   9     5366.73     5092.14     30.88 o 
   2   4   9     2199.59     2201.25     14.93 o 
   3   4   9      244.72      228.70      4.99 o 
   4   4   9     1082.60     1043.13     10.69 o 
   5   4   9     1524.36     1497.80     16.03 o 
   6   4   9     2639.39     2522.57     30.11 o 
   7   4   9     4652.25     4751.92     51.00 o 
   8   4   9       69.11       51.76      9.10 o 
   9   4   9     1954.91     1847.99     25.97 o 
  10   4   9      252.45      255.72     15.34 o 
  11   4   9      327.75      367.43     18.26 o 
  12   4   9      207.32      218.73     19.41 o 
  13   4   9     1831.21     1795.21     38.58 o 
  14   4   9      436.23      419.54     25.90 o 
   1   5   9      620.01      640.29     10.64 o 
   2   5   9      724.58      737.23      9.73 o 
   3   5   9     1403.92     1327.09     14.15 o 
   4   5   9      748.29      729.91     18.10 o 
   5   5   9      204.72      190.00      7.70 o 
   6   5   9        2.25       -7.03      7.03 o 
   7   5   9      109.44       97.06      9.96 o 
   8   5   9      199.98      197.16     12.11 o 
   9   5   9      605.39      609.20     21.86 o 
  10   5   9       56.48       74.94     15.25 o 
  11   5   9      401.37      408.00     23.26 o 
  12   5   9       37.28      138.43     48.93 o 
  13   5   9       33.74        1.70     22.48 o 
  14   5   9        0.41       -8.57     24.49 o 
   0   6   9     3134.23     3117.27     41.23 o 
   1   6   9      879.73      915.64     13.81 o 
   2   6   9      111.57       92.57     11.60 o 
   3   6   9       10.68        1.27      7.36 o 
   4   6   9     1039.88     1006.86     20.41 o 
   5   6   9        1.77        6.57      9.17 o 
   6   6   9      281.25      285.23     14.10 o 
   7   6   9        9.59      -12.83     12.83 o 
   8   6   9       33.59       19.00     14.35 o 
   9   6   9       10.46        6.86     14.40 o 
  10   6   9      190.16      184.92     17.70 o 
  11   6   9      124.83       99.62     21.39 o 
  12   6   9        2.33        2.35     21.02 o 
  13   6   9       70.09       82.77     22.72 o 
   1   7   9      602.47      616.58     14.06 o 
   2   7   9     1404.73     1407.42     24.94 o 
   3   7   9     2326.92     2314.74     33.44 o 
   4   7   9     1723.46     1739.94     53.17 o 
   5   7   9     1037.12     1004.33     24.60 o 
   6   7   9      131.47      129.56     15.11 o 
   7   7   9        1.95       -4.66     15.00 o 
   8   7   9      330.62      337.90     19.80 o 
   9   7   9      390.81      383.31     21.92 o 
  10   7   9      356.09      374.47     23.89 o 
  11   7   9      331.61      336.58     27.07 o 
  12   7   9        3.75        0.52     24.92 o 
   0   8   9     8883.98     8823.31    135.94 o 
   1   8   9     3955.63     3986.27     52.03 o 
   2   8   9     2322.67     2306.87     36.18 o 
   3   8   9      791.25      534.18    149.71 o 
   4   8   9      350.97      313.90     33.89 o 
   5   8   9      785.09      635.34    130.28 o 
   6   8   9     1425.03     1510.23     39.13 o 
   7   8   9     1902.39     1967.38     48.54 o 
   8   8   9      440.08      420.15     40.82 o 
   9   8   9      174.95      187.49     30.75 o 
  10   8   9       99.11      111.76     29.09 o 
  11   8   9      225.98      185.09     57.18 o 
   1   9   9      418.46      370.09     22.45 o 
   2   9   9      778.53      788.13     40.55 o 
   3   9   9     1852.33     1884.23     39.71 o 
   4   9   9      940.67     1076.75     40.52 o 
   5   9   9     1077.32     1112.78     42.12 o 
   6   9   9       54.28       81.88     26.74 o 
   7   9   9       18.56       35.34     27.96 o 
   8   9   9      185.33      220.79     30.30 o 
   9   9   9      365.32      354.70     32.38 o 
   0  10   9       30.71       40.33     27.76 o 
   1  10   9     1119.70     1096.01     43.87 o 
   2  10   9       15.05       27.15     23.28 o 
   3  10   9       14.45       24.96     29.66 o 
   4  10   9        8.37        1.73     24.74 o 
   5  10   9      199.19      175.48     39.38 o 
   6  10   9      122.69      131.31     29.36 o 
   0   0  10    10610.75    10305.47     92.81 o 
   1   0  10       47.67       45.69      3.69 o 
   2   0  10    16227.46    17267.86    109.55 o 
   3   0  10      251.06      386.23      6.40 o 
   4   0  10      275.22      364.00      8.16 o 
   5   0  10     2229.18     2308.15     18.89 o 
   6   0  10    16937.50    16777.77    112.37 o 
   7   0  10     4653.82     4633.35     40.81 o 
   8   0  10    13886.90    13259.89    118.72 o 
   9   0  10     1175.10     1154.66     24.42 o 
  10   0  10      496.45      485.92     15.68 o 
  11   0  10      416.00      447.09     19.43 o 
  12   0  10     2270.43     2362.98     49.25 o 
  13   0  10     1014.65     1023.82     36.88 o 
  14   0  10     3926.91     3943.79     93.40 o 
  15   0  10       28.47       23.97     35.45 o 
   1   1  10      781.09      829.90      7.42 o 
   2   1  10     7271.50     7377.87     34.53 o 
   3   1  10     3136.67     3188.86     16.78 o 
   4   1  10    14357.13    14383.53     69.47 o 
   5   1  10     1343.61     1338.38     10.29 o 
   6   1  10     4446.75     4583.90     25.54 o 
   7   1  10       48.82       44.21      4.96 o 
   8   1  10     2584.30     2434.00     20.04 o 
   9   1  10      937.56      905.89     13.58 o 
  10   1  10    10398.13    10153.15     71.03 o 
  11   1  10      405.04      390.38     14.45 o 
  12   1  10     2025.74     1923.43     28.71 o 
  13   1  10        0.05      -16.70     16.70 o 
  14   1  10      467.92      493.91     26.18 o 
  15   1  10       65.26      122.29     36.81 o 
   0   2  10      807.85      669.09      8.55 o 
   1   2  10      427.03      566.61      8.28 o 
   2   2  10       21.50       23.21      2.57 o 
   3   2  10     2522.03     2616.10     16.60 o 
   4   2  10      142.97      164.01      4.17 o 
   5   2  10      581.05      617.48      7.29 o 
   6   2  10     1373.42     1358.68     14.89 o 
   7   2  10      255.52      249.60      7.79 o 
   8   2  10     3386.60     3222.69     29.14 o 
   9   2  10      566.00      580.51     13.53 o 
  10   2  10      342.42      312.07     13.28 o 
  11   2  10       41.17       39.96     12.23 o 
  12   2  10      938.93      961.31     21.82 o 
  13   2  10      140.80      179.62     18.13 o 
  14   2  10      534.37      551.12     27.40 o 
  15   2  10       93.76       46.82     23.98 o 
   1   3  10      111.87      112.20      4.20 o 
   2   3  10       90.36       80.22      3.68 o 
   3   3  10       60.04       58.94      3.43 o 
   4   3  10       94.68       82.17      3.95 o 
   5   3  10      140.13      130.26      4.86 o 
   6   3  10      509.84      483.19      9.19 o 
   7   3  10      182.99      191.97      7.57 o 
   8   3  10       13.80        2.46      5.55 o 
   9   3  10        0.56       16.89     11.14 o 
  10   3  10      464.46      443.24     16.32 o 
  11   3  10       10.35       27.08     13.39 o 
  12   3  10        0.25        3.27     15.20 o 
  13   3  10      316.29      378.11     21.17 o 
  14   3  10      545.99      573.38     26.11 o 
  15   3  10      336.35      411.21     26.66 o 
   0   4  10     8440.68     8445.99     70.50 o 
   1   4  10      505.62      509.36      7.59 o 
   2   4  10     2207.50     2140.46     15.78 o 
   3   4  10      507.00      507.40      8.32 o 
   4   4  10      193.24      191.74      7.02 o 
   5   4  10     3264.00     3282.51     29.35 o 
   6   4  10     1398.14     1347.00     18.41 o 
   7   4  10     1823.83     1790.28     22.86 o 
   8   4  10     1049.02     1117.35     19.14 o 
   9   4  10      221.17      216.23     13.40 o 
  10   4  10       10.71        3.85     13.19 o 
  11   4  10       18.43       17.22     11.60 o 
  12   4  10      560.96      564.61     23.05 o 
  13   4  10        9.22        0.96     20.56 o 
  14   4  10      423.07      447.60     26.16 o 
   1   5  10      271.62      267.25      7.71 o 
   2   5  10     8244.84     8002.20     57.36 o 
   3   5  10      778.54      749.30     11.89 o 
   4   5  10    11145.58    10966.66     84.92 o 
   5   5  10       64.67       65.36      8.79 o 
   6   5  10      866.09      790.25     16.16 o 
   7   5  10      229.55      229.61     12.15 o 
   8   5  10     1288.95     1320.61     23.79 o 
   9   5  10      813.34      810.72     21.43 o 
  10   5  10     1597.07     1598.58     31.96 o 
  11   5  10      669.98      661.25     26.34 o 
  12   5  10      752.56      798.44     29.10 o 
  13   5  10      100.52       99.30     23.72 o 
  14   5  10       15.88       15.24     24.88 o 
   0   6  10    13818.42    13736.34    161.70 o 
   1   6  10     1251.92     1240.38     15.63 o 
   2   6  10     4531.55     4436.92     42.07 o 
   3   6  10       80.76       68.51      8.22 o 
   4   6  10     1283.21     1251.26     21.42 o 
   5   6  10     1430.09     1444.76     25.98 o 
   6   6  10     7270.01     7351.07    112.04 o 
   7   6  10      774.96      876.98     56.32 o 
   8   6  10     2653.74     2648.47     39.23 o 
   9   6  10       12.17       27.21     13.25 o 
  10   6  10        1.30        0.48     16.31 o 
  11   6  10       94.11       95.43     20.27 o 
  12   6  10      699.66      716.66     28.33 o 
  13   6  10       84.03       86.79     23.54 o 
   1   7  10      311.70      303.33     13.36 o 
   2   7  10     5755.73     5742.81     79.37 o 
   3   7  10     1330.21     1317.60     33.78 o 
   4   7  10     2620.68     2622.54     64.16 o 
   5   7  10      499.39      532.33     21.09 o 
   6   7  10        9.51       38.10     14.75 o 
   7   7  10       42.09       23.10     15.40 o 
   8   7  10      541.60      563.68     23.53 o 
   9   7  10      284.17      286.81     21.71 o 
  10   7  10      859.83      943.76     37.10 o 
  11   7  10       73.88       77.25     24.45 o 
  12   7  10      196.44      178.12     26.12 o 
   0   8  10     1729.13     1714.33     41.59 o 
   1   8  10        3.83       -8.76     12.02 o 
   2   8  10      459.88      452.34     17.41 o 
   3   8  10        9.21        0.49     13.47 o 
   4   8  10      103.67       48.55     23.67 o 
   5   8  10       28.16       18.78     18.92 o 
   6   8  10      290.18      348.11     42.43 o 
   7   8  10       17.00       45.37     25.46 o 
   8   8  10       26.74       14.64     26.94 o 
   9   8  10        7.00       49.95     26.09 o 
  10   8  10       21.39        0.89     27.64 o 
   1   9  10        0.75      -18.73     25.77 o 
   2   9  10      470.87      438.93     23.24 o 
   3   9  10       53.00       14.75     10.31 o 
   4   9  10       44.29       76.44     27.64 o 
   5   9  10      184.87      158.36     26.72 o 
   6   9  10       38.85        7.05     26.15 o 
   7   9  10       63.22       49.06     28.04 o 
   8   9  10      133.61      111.03     28.66 o 
   0  10  10     1177.35     1210.60     91.32 o 
   1  10  10       50.48       71.17     21.70 o 
   2  10  10      428.09      360.64     25.36 o 
   3  10  10        0.35      -19.32     19.32 o 
   4  10  10      170.41      150.35     21.58 o 
   5  10  10       52.64       16.93     29.69 o 
   6  10  10     1179.37     1332.56     48.79 o 
   1   1  11     1525.33     1503.75      9.42 o 
   2   1  11     1640.44     1756.80     11.65 o 
   3   1  11     3090.35     2818.56     15.60 o 
   4   1  11        8.65       12.45      2.95 o 
   5   1  11     2791.78     2652.45     16.97 o 
   6   1  11      587.88      598.64      7.73 o 
   7   1  11     1666.43     1627.14     17.54 o 
   8   1  11      132.56      133.69      7.39 o 
   9   1  11      244.25      267.38     10.02 o 
  10   1  11        1.39        5.20      8.82 o 
  11   1  11     1968.37     1958.41     31.56 o 
  12   1  11       21.79        2.29     12.30 o 
  13   1  11      353.68      375.34     19.97 o 
  14   1  11        3.88       -4.43     20.26 o 
  15   1  11        7.57        9.66     22.76 o 
   0   2  11     1241.46     1340.40     13.56 o 
   1   2  11    23506.60    23668.06    115.89 o 
   2   2  11       84.88       94.31      3.31 o 
   3   2  11       35.50       25.05      2.97 o 
   4   2  11     1063.38     1145.99      9.63 o 
   5   2  11    15016.23    15165.40     77.73 o 
   6   2  11      843.53      824.95     12.65 o 
   7   2  11    11138.91    10894.16    103.21 o 
   8   2  11        0.89       -3.72      7.86 o 
   9   2  11      520.36      517.43     14.41 o 
  10   2  11      118.76      103.42     11.93 o 
  11   2  11      586.39      618.50     18.01 o 
  12   2  11        4.41        4.55     14.04 o 
  13   2  11     1346.34     1312.16     29.11 o 
  14   2  11        3.05       43.06     22.37 o 
  15   2  11      768.96      738.73     30.99 o 
   1   3  11     4054.01     4000.53     28.03 o 
   2   3  11       51.32       59.76      3.68 o 
   3   3  11    21599.53    21781.07    111.71 o 
   4   3  11      183.81      192.38      5.04 o 
   5   3  11     8862.79     8775.14     57.80 o 
   6   3  11        0.65       -4.39      5.72 o 
   7   3  11      949.02      973.60     14.62 o 
   8   3  11       14.41       21.10      8.52 o 
   9   3  11     7976.25     7962.37     78.75 o 
  10   3  11        5.35        8.96     13.02 o 
  11   3  11     4695.29     4621.96     71.29 o 
  12   3  11        1.97      -13.30     15.93 o 
  13   3  11      366.68      358.53     21.20 o 
  14   3  11        1.23       18.66     19.86 o 
  15   3  11      835.09      901.28     32.50 o 
   0   4  11       31.84       28.02      5.52 o 
   1   4  11    12000.06    11865.52     72.59 o 
   2   4  11      132.02      127.92      5.41 o 
   3   4  11      129.81      130.73      6.13 o 
   4   4  11      386.02      367.98     10.86 o 
   5   4  11     5557.51     5140.71     93.48 o 
   6   4  11       57.72       38.69      6.91 o 
   7   4  11     9957.15     9779.48     78.05 o 
   8   4  11       29.86       34.74      9.81 o 
   9   4  11     2824.33     2726.18     46.84 o 
  10   4  11        5.28       20.21     14.14 o 
  11   4  11      420.68      461.26     22.78 o 
  12   4  11      213.45      228.13     22.62 o 
  13   4  11     1405.36     1371.06     34.89 o 
  14   4  11       67.68       54.18     24.91 o 
   1   5  11      620.96      619.06     11.54 o 
   2   5  11        3.02       25.58      7.08 o 
   3   5  11     1726.19     1640.32     18.26 o 
   4   5  11       37.25       29.50      6.85 o 
   5   5  11      725.31      708.30     14.65 o 
   6   5  11      218.37      199.16     10.32 o 
   7   5  11       48.45       36.67      8.40 o 
   8   5  11        0.80        4.07     11.54 o 
   9   5  11      306.04      337.21     16.32 o 
  10   5  11      125.76       93.08     18.33 o 
  11   5  11      545.27      534.18     25.29 o 
  12   5  11       17.86       34.06     21.59 o 
  13   5  11       64.77       56.16     24.13 o 
   0   6  11      108.48      123.19     11.02 o 
   1   6  11     1069.10     1037.56     15.63 o 
   2   6  11       26.93       17.94      6.34 o 
   3   6  11       78.59       71.92     10.40 o 
   4   6  11      233.04      245.63     12.79 o 
   5   6  11      639.92      630.84     17.70 o 
   6   6  11       26.79       33.07     14.06 o 
   7   6  11      786.70      769.07     20.92 o 
   8   6  11        2.56       -0.25     14.60 o 
   9   6  11      356.11      344.60     22.40 o 
  10   6  11        2.65        9.60     15.85 o 
  11   6  11       34.17       63.17     20.15 o 
  12   6  11        0.70      -20.22     21.72 o 
  13   6  11       40.33      -14.92     26.09 o 
   1   7  11      850.18      844.02     23.67 o 
   2   7  11       11.51       22.37     11.19 o 
   3   7  11     2997.92     2972.90     40.76 o 
   4   7  11        7.12       17.29     11.43 o 
   5   7  11      823.84      853.20     24.64 o 
   6   7  11        0.36       -5.01     15.95 o 
   7   7  11      188.03      219.55     18.74 o 
   8   7  11       12.00       19.29     19.24 o 
   9   7  11     1389.67     1500.42     36.40 o 
  10   7  11       31.12        8.08     21.38 o 
  11   7  11      951.56     1022.35     47.91 o 
   0   8  11       20.51       48.54     18.79 o 
   1   8  11      136.36      179.32     14.57 o 
   2   8  11       58.27       38.85     12.31 o 
   3   8  11      113.11       94.98     15.82 o 
   4   8  11        5.64      -14.56     14.91 o 
   5   8  11      820.57      873.96     26.16 o 
   6   8  11       41.84       52.38     24.96 o 
   7   8  11     3400.27     3507.45     79.26 o 
   8   8  11        2.38       29.30     28.28 o 
   9   8  11     1610.65     1746.71     59.53 o 
  10   8  11       26.69        6.15     31.60 o 
   1   9  11      890.37      851.86     31.98 o 
   2   9  11        4.56        5.90     18.40 o 
   3   9  11     3563.73     3539.86     61.40 o 
   4   9  11       10.01       13.85     24.02 o 
   5   9  11     1398.76     1528.23     56.92 o 
   6   9  11        0.95      -18.88     26.66 o 
   7   9  11       78.62       84.88     29.79 o 
   8   9  11       35.42       18.64     36.35 o 
   0  10  11       44.48        1.45     30.18 o 
   1  10  11     1553.31     1545.46     43.73 o 
   2  10  11       78.69       44.03     27.10 o 
   3  10  11       37.15       16.58     18.98 o 
   4  10  11       53.98       43.97     21.50 o 
   5  10  11      323.66      324.04     25.53 o 
   0   0  12    62238.70    65359.76    563.41 o 
   1   0  12       16.48        4.98      3.62 o 
   2   0  12    24209.25    25164.39    155.40 o 
   3   0  12       30.54       38.34      4.37 o 
   4   0  12      841.02      816.66     13.55 o 
   5   0  12      133.09      120.72      5.93 o 
   6   0  12    11827.60    11643.57     85.96 o 
   7   0  12      173.68      183.01      9.18 o 
   8   0  12     3419.25     3512.95     37.83 o 
   9   0  12     1046.86     1016.78     22.85 o 
  10   0  12        3.59       17.38     12.36 o 
  11   0  12        0.40       -0.67     16.55 o 
  12   0  12     1063.24      966.77     29.90 o 
  13   0  12      219.80      199.21     25.94 o 
  14   0  12     2208.55     2253.16     67.57 o 
  15   0  12       61.41       70.45     33.08 o 
   1   1  12       16.28       16.63      2.66 o 
   2   1  12    16057.36    15832.72     72.48 o 
   3   1  12      213.63      216.29      4.35 o 
   4   1  12    16846.60    16586.38     78.94 o 
   5   1  12      674.88      655.51      7.38 o 
   6   1  12     1724.90     1630.58     13.81 o 
   7   1  12       93.04      114.89      6.60 o 
   8   1  12     1625.59     1666.50     18.38 o 
   9   1  12       21.82       23.69      7.55 o 
  10   1  12     3819.18     3827.93     34.84 o 
  11   1  12       91.83       74.18     12.04 o 
  12   1  12      753.76      744.55     18.93 o 
  13   1  12       81.51       85.93     17.88 o 
  14   1  12      271.11      279.44     23.41 o 
  15   1  12        6.24       21.51     25.93 o 
   0   2  12     5560.91     5465.25     40.96 o 
   1   2  12       49.42       39.66      3.20 o 
   2   2  12     1387.18     1299.26      9.87 o 
   3   2  12     1503.81     1488.86     11.03 o 
   4   2  12      200.05      224.51      4.86 o 
   5   2  12       59.60       83.24      4.42 o 
   6   2  12     1750.66     1770.33     16.43 o 
   7   2  12     1154.90     1053.66     15.54 o 
   8   2  12     1622.79     1669.90     21.54 o 
   9   2  12      597.23      584.85     16.48 o 
  10   2  12        7.11      -11.86     11.86 o 
  11   2  12       16.13       20.85     13.22 o 
  12   2  12     1287.19     1298.92     27.04 o 
  13   2  12      155.74      171.09     20.13 o 
  14   2  12      601.68      577.67     28.29 o 
  15   2  12       38.87       67.58     24.48 o 
   1   3  12        0.02       -3.39      3.39 o 
   2   3  12        3.27        6.02      3.68 o 
   3   3  12        8.03        2.65      3.25 o 
   4   3  12       15.71       12.72      4.74 o 
   5   3  12      130.94      139.86      6.60 o 
   6   3  12        2.39       10.84      5.86 o 
   7   3  12       15.54       14.92      4.62 o 
   8   3  12        1.81        3.59      9.28 o 
   9   3  12      627.47      634.66     18.43 o 
  10   3  12      149.57      171.86     14.87 o 
  11   3  12      202.38      192.31     15.92 o 
  12   3  12       66.53       74.43     16.79 o 
  13   3  12      434.65      457.20     21.79 o 
  14   3  12        3.90       -4.66     20.32 o 
   0   4  12    10621.24    10015.05     95.52 o 
   1   4  12     2966.16     2941.05     24.03 o 
   2   4  12     1677.25     1581.71     16.32 o 
   3   4  12      352.38      342.41      8.41 o 
   4   4  12     2279.45     2240.59     22.61 o 
   5   4  12     3920.80     3852.41     34.76 o 
   6   4  12     4338.92     4362.56     36.52 o 
   7   4  12      727.21      713.04     15.39 o 
   8   4  12     1026.36     1007.84     19.48 o 
   9   4  12      188.78      188.13     14.17 o 
  10   4  12      144.88      148.87     15.99 o 
  11   4  12       10.32        8.01     17.26 o 
  12   4  12      863.32      828.83     27.22 o 
  13   4  12       76.53       80.17     21.08 o 
  14   4  12      417.39      399.80     28.84 o 
   1   5  12      532.14      508.47     11.93 o 
   2   5  12     7569.37     7400.91     63.36 o 
   3   5  12      587.80      557.35     11.32 o 
   4   5  12    10464.01    10348.09     82.90 o 
   5   5  12        7.99        7.95      6.65 o 
   6   5  12      828.28      794.59     20.68 o 
   7   5  12      144.08      153.97     12.04 o 
   8   5  12     2163.09     2234.60     30.94 o 
   9   5  12      393.56      453.27     20.56 o 
  10   5  12     3509.95     3572.36     54.54 o 
  11   5  12      373.10      354.05     24.13 o 
  12   5  12     1102.74     1057.38     33.07 o 
  13   5  12       42.78      144.05     25.26 o 
   0   6  12     4365.53     4337.03     69.65 o 
   1   6  12       12.38       14.02      7.73 o 
   2   6  12     2070.64     1995.72     25.88 o 
   3   6  12      231.01      222.22     10.07 o 
   4   6  12      301.98      321.25     16.50 o 
   5   6  12      273.23      289.29     14.99 o 
   6   6  12     6381.71     6356.22     94.81 o 
   7   6  12      306.54      360.84     20.43 o 
   8   6  12     5898.68     5898.12    141.14 o 
   9   6  12      382.89      386.81     22.13 o 
  10   6  12      292.84      317.42     21.14 o 
  11   6  12      127.70      126.58     20.95 o 
  12   6  12     1149.98     1116.22     36.21 o 
   1   7  12        4.91        1.79     10.91 o 
   2   7  12     1848.24     1781.77     39.16 o 
   3   7  12      111.26       98.64     14.07 o 
   4   7  12     1749.45     1777.58     35.26 o 
   5   7  12      213.24      206.77     17.39 o 
   6   7  12      127.21      141.02     17.56 o 
   7   7  12        0.72       27.54     17.34 o 
   8   7  12      774.71      770.95     28.44 o 
   9   7  12        9.11       15.82     21.80 o 
  10   7  12     2200.66     2263.14     58.07 o 
  11   7  12       17.67      -16.81     34.69 o 
   0   8  12      266.77      303.33     39.97 o 
   1   8  12        5.81       34.56     14.70 o 
   2   8  12       90.69      107.29     14.13 o 
   3   8  12        3.48       13.88     13.66 o 
   4   8  12       41.78       41.80     16.19 o 
   5   8  12        6.40       34.16     16.82 o 
   6   8  12      332.47      293.30     22.14 o 
   7   8  12       12.01       16.43     21.64 o 
   8   8  12      238.26      230.89     22.76 o 
   9   8  12        0.79      -40.12     40.12 o 
  10   8  12       10.01       29.34     30.97 o 
   1   9  12      172.77      156.76     19.68 o 
   2   9  12      102.21       38.39     30.45 o 
   3   9  12      114.60       84.23     20.15 o 
   4   9  12       19.03       37.26     20.05 o 
   5   9  12       69.28       29.50     46.44 o 
   6   9  12        2.88      -26.73     27.39 o 
   7   9  12       68.81       85.35     30.90 o 
   8   9  12       25.34       10.09     30.06 o 
   0  10  12      735.65      657.96     58.25 o 
   1  10  12      149.76       99.66     38.75 o 
   2  10  12      462.60      436.55     28.43 o 
   3  10  12       11.92       -6.41     21.54 o 
   4  10  12        3.95       15.77     22.14 o 
   5  10  12        2.59        9.60     23.92 o 
   1   1  13      197.44      174.78      3.94 o 
   2   1  13     1396.07     1467.84     10.47 o 
   3   1  13     3360.96     3261.44     18.43 o 
   4   1  13     2639.02     2651.18     16.21 o 
   5   1  13     4912.69     4862.36     28.25 o 
   6   1  13       71.28      116.71     12.82 o 
   7   1  13      340.34      339.09      8.64 o 
   8   1  13     1427.19     1368.92     18.35 o 
   9   1  13     1765.82     1727.54     21.02 o 
  10   1  13      170.25      180.45     12.14 o 
  11   1  13     1678.95     1651.38     25.69 o 
  12   1  13       26.66        9.90     14.14 o 
  13   1  13       13.02       34.13     18.95 o 
  14   1  13       16.78       19.73     21.83 o 
  15   1  13      971.87      998.97     36.24 o 
   0   2  13    10392.98    10415.72     71.98 o 
   1   2  13    12369.79    12162.20     59.77 o 
   2   2  13     3249.07     3242.96     19.14 o 
   3   2  13     3282.00     3274.65     19.46 o 
   4   2  13       32.89       32.59      4.12 o 
   5   2  13     1013.62     1011.12     12.34 o 
   6   2  13     1171.13     1110.36     13.75 o 
   7   2  13     4998.60     5145.88     64.18 o 
   8   2  13      974.42      978.75     17.76 o 
   9   2  13     1215.73     1287.18     26.83 o 
  10   2  13        9.63       -7.61     12.00 o 
  11   2  13      650.92      712.88     23.71 o 
  12   2  13      389.11      385.08     19.78 o 
  13   2  13     2734.19     2753.60     42.59 o 
  14   2  13      301.45      362.82     26.27 o 
  15   2  13     1194.00     1156.39     40.92 o 
   1   3  13     4220.81     4261.80     26.19 o 
   2   3  13     3296.93     3062.95     21.44 o 
   3   3  13    16250.56    15887.36    104.48 o 
   4   3  13     2521.75     2485.76     23.87 o 
   5   3  13     7178.39     6925.35     47.11 o 
   6   3  13     1298.31     1282.46     15.54 o 
   7   3  13      176.21      189.85     11.06 o 
   8   3  13       75.02       70.56     10.15 o 
   9   3  13     5553.54     5510.45     56.45 o 
  10   3  13      755.49      781.52     22.61 o 
  11   3  13     2873.85     2826.25     36.96 o 
  12   3  13      443.66      432.30     20.18 o 
  13   3  13       12.06      -10.81     17.97 o 
  14   3  13        4.93        1.45     22.31 o 
   0   4  13      826.87      784.93     16.26 o 
   1   4  13     6134.36     5777.09     43.79 o 
   2   4  13      763.54      729.98     17.01 o 
   3   4  13      190.15      152.75      8.42 o 
   4   4  13       37.72       44.52      7.18 o 
   5   4  13     3201.36     3182.06     28.62 o 
   6   4  13     1280.24     1324.78     18.50 o 
   7   4  13     5385.94     5308.32     47.26 o 
   8   4  13      337.08      344.82     14.20 o 
   9   4  13     1017.66     1014.33     23.58 o 
  10   4  13        8.22       -6.95     14.95 o 
  11   4  13      357.26      330.27     20.60 o 
  12   4  13       98.64       87.61     19.61 o 
  13   4  13     1325.12     1296.33     32.69 o 
  14   4  13      337.76      394.09     29.70 o 
   1   5  13      601.72      612.80     12.42 o 
   2   5  13       11.30       18.65      7.17 o 
   3   5  13     1782.32     1751.95     22.81 o 
   4   5  13      273.50      275.06     10.42 o 
   5   5  13      106.38      154.68     10.76 o 
   6   5  13      178.02      175.35     11.75 o 
   7   5  13      282.34      262.85     13.82 o 
   8   5  13       51.52       35.89     13.28 o 
   9   5  13      182.96      172.38     15.82 o 
  10   5  13      207.75      252.09     21.98 o 
  11   5  13       95.60       96.85     20.73 o 
  12   5  13      117.49      121.87     23.69 o 
  13   5  13      219.39      216.00     26.43 o 
   0   6  13      631.75      627.16     24.37 o 
   1   6  13      465.24      456.03     13.58 o 
   2   6  13       45.19       32.49      8.82 o 
   3   6  13       70.63       54.13      8.69 o 
   4   6  13       16.94        0.96     10.74 o 
   5   6  13       22.68        5.18     10.98 o 
   6   6  13        1.16       18.05     11.43 o 
   7   6  13       11.92       11.11     11.12 o 
   8   6  13       20.76       21.93      8.64 o 
   9   6  13       29.05       28.51     16.83 o 
  10   6  13        0.06        4.06     20.82 o 
  11   6  13       44.60       55.16     21.16 o 
  12   6  13        8.78       15.85     22.22 o 
   1   7  13      665.78      686.40     17.11 o 
   2   7  13      335.01      327.56     16.10 o 
   3   7  13     2405.28     2415.72     37.22 o 
   4   7  13      559.19      559.22     20.52 o 
   5   7  13      696.33      730.90     23.06 o 
   6   7  13       31.21       20.57     15.64 o 
   7   7  13       54.73       25.62     18.21 o 
   8   7  13      226.46      222.57     22.31 o 
   9   7  13      485.10      497.65     27.74 o 
  10   7  13      330.89      381.38     30.56 o 
  11   7  13      333.51      328.07     29.80 o 
   0   8  13     1689.69     1584.33     47.18 o 
   1   8  13     3631.69     3403.49    177.68 o 
   2   8  13      331.49      335.63     17.11 o 
   3   8  13       42.83       42.92     14.72 o 
   4   8  13      101.94       81.76     17.70 o 
   5   8  13     1753.07     1744.31     39.56 o 
   6   8  13      576.61      575.74     25.04 o 
   7   8  13     1920.29     1956.68     51.52 o 
   8   8  13      961.40      998.34     37.69 o 
   9   8  13      176.34      198.57     26.87 o 
  10   8  13      122.81      106.44     78.53 o 
   1   9  13      562.71      506.88     21.29 o 
   2   9  13      211.16      238.59     18.15 o 
   3   9  13     2126.66     2148.11     47.26 o 
   4   9  13      370.13      421.92     26.24 o 
   5   9  13      691.66      749.57     44.60 o 
   6   9  13       35.70       69.75     31.28 o 
   7   9  13       22.54       -8.60     29.91 o 
   0  10  13       54.24       14.13     33.71 o 
   1  10  13     1576.09     1451.86     44.13 o 
   2  10  13        2.77        5.09     17.90 o 
   3  10  13       23.47       38.16     31.77 o 
   4  10  13        0.72       20.44     24.57 o 
   0   0  14    15851.15    15791.14    147.12 o 
   1   0  14     9327.85     9203.50     58.83 o 
   2   0  14     1913.58     1783.32     16.47 o 
   3   0  14      643.09      617.02     10.59 o 
   4   0  14     4422.44     4463.55     35.25 o 
   5   0  14     1050.26     1047.69     15.07 o 
   6   0  14     7586.89     7655.94     69.04 o 
   7   0  14     3818.21     3787.52     41.81 o 
   8   0  14     1964.39     1921.01     37.49 o 
   9   0  14     1311.89     1300.97     25.51 o 
  10   0  14       35.00       34.57     13.18 o 
  11   0  14      893.73     1017.11     32.83 o 
  12   0  14     1012.05     1040.84     36.25 o 
  13   0  14     2456.04     2443.90     59.54 o 
  14   0  14      585.72      531.24     37.30 o 
  15   0  14      654.74      646.97     46.77 o 
   1   1  14     2241.98     2146.16     13.36 o 
   2   1  14     3688.49     3642.77     19.58 o 
   3   1  14     9447.69     9360.04     46.21 o 
   4   1  14     4992.13     4861.75     27.94 o 
   5   1  14     4031.43     4134.49     36.22 o 
   6   1  14      666.93      651.11     12.34 o 
   7   1  14       13.60       18.60      7.19 o 
   8   1  14      892.70      889.70     14.55 o 
   9   1  14     1612.60     1652.09     21.34 o 
  10   1  14     2809.55     2743.95     41.10 o 
  11   1  14     1213.45     1188.07     27.60 o 
  12   1  14     1396.29     1359.68     27.35 o 
  13   1  14       82.37       66.04     20.68 o 
  14   1  14       16.63       25.59     22.06 o 
  15   1  14      237.52      226.88     29.46 o 
   0   2  14     5136.26     4943.80     38.50 o 
   1   2  14     5059.71     5284.75     28.03 o 
   2   2  14     1097.36     1105.47      9.82 o 
   3   2  14      135.86      146.60      4.81 o 
   4   2  14     2966.94     2924.19     20.22 o 
   5   2  14     1988.61     1929.89     17.11 o 
   6   2  14     6943.98     6728.46     53.07 o 
   7   2  14      755.40      739.09     14.04 o 
   8   2  14     1237.94     1132.07     23.76 o 
   9   2  14       11.70       -8.05     11.47 o 
  10   2  14       59.77       48.03     12.78 o 
  11   2  14       30.38       42.86     14.15 o 
  12   2  14      135.71      120.56     18.01 o 
  13   2  14        8.30        6.73     20.39 o 
  14   2  14       46.01       57.57     22.60 o 
   1   3  14       89.28       86.11      4.80 o 
   2   3  14      454.68      465.79      8.84 o 
   3   3  14       42.80       21.80      5.61 o 
   4   3  14       80.70       60.55      6.60 o 
   5   3  14      792.62      779.85     13.98 o 
   6   3  14     1035.34      970.66     14.73 o 
   7   3  14       41.09       39.90      8.56 o 
   8   3  14      533.53      500.17     14.34 o 
   9   3  14      188.81      185.35     13.71 o 
  10   3  14       63.05       86.37     14.02 o 
  11   3  14       52.25       33.68     16.75 o 
  12   3  14        0.43        3.09     16.85 o 
  13   3  14       40.42       54.70     21.84 o 
  14   3  14       32.34       23.96     24.09 o 
   0   4  14     5858.09     5781.80     66.39 o 
   1   4  14      429.37      413.96      9.09 o 
   2   4  14     3261.91     3153.99     27.49 o 
   3   4  14     2419.29     2288.49     22.29 o 
   4   4  14       32.01       37.67      7.56 o 
   5   4  14      193.15      199.24      8.79 o 
   6   4  14     2589.43     2536.67     27.18 o 
   7   4  14     1420.35     1342.53     26.46 o 
   8   4  14     1011.30      982.77     20.26 o 
   9   4  14     1141.25     1132.02     30.40 o 
  10   4  14       64.18       68.20     16.10 o 
  11   4  14        5.10       -7.52     20.26 o 
  12   4  14      606.54      626.34     25.21 o 
  13   4  14      789.74      794.44     28.39 o 
   1   5  14      782.36      718.03     13.39 o 
   2   5  14     5570.40     5462.99     47.68 o 
   3   5  14     2839.81     2851.78     30.59 o 
   4   5  14     4580.60     4649.41     48.11 o 
   5   5  14     1779.36     1857.61     29.04 o 
   6   5  14      191.33      184.89     11.76 o 
   7   5  14       44.78       54.30     12.65 o 
   8   5  14     1684.76     1712.35     29.59 o 
   9   5  14     1514.64     1574.77     29.70 o 
  10   5  14     2885.44     2939.65     54.20 o 
  11   5  14     1609.84     1632.11     37.95 o 
  12   5  14      193.78      186.95     24.89 o 
  13   5  14        7.38       -8.56     24.25 o 
   0   6  14     1656.66     1647.50     37.83 o 
   1   6  14     4652.60     4440.88     53.92 o 
   2   6  14      706.00      683.55     16.60 o 
   3   6  14       67.20       66.40     11.16 o 
   4   6  14       58.11       52.00      9.57 o 
   5   6  14     1597.90     1564.50     37.79 o 
   6   6  14     1898.24     1871.04     43.81 o 
   7   6  14     1874.72     1895.45     30.28 o 
   8   6  14     2562.22     2657.89     58.55 o 
   9   6  14      244.72      270.27     19.97 o 
  10   6  14      239.05      241.89     23.13 o 
  11   6  14      218.30      279.52     23.84 o 
  12   6  14      520.37      525.74     28.11 o 
   1   7  14      170.93      154.71     11.46 o 
   2   7  14      781.23      807.61     21.85 o 
   3   7  14     1565.40     1502.92     39.05 o 
   4   7  14     1776.49     1757.49     33.18 o 
   5   7  14     1248.59     1225.65     29.78 o 
   6   7  14      309.53      327.29     20.05 o 
   7   7  14        1.64       -0.19     19.34 o 
   8   7  14       99.00       73.25     21.64 o 
   9   7  14      211.09      202.24     27.97 o 
  10   7  14      206.90      273.16     27.71 o 
  11   7  14      227.55      259.77     29.38 o 
   0   8  14      371.51      406.65     31.56 o 
   1   8  14      111.22      143.43     16.52 o 
   2   8  14      246.75      248.35     17.03 o 
   3   8  14        1.88      -13.01     14.70 o 
   4   8  14       49.59       23.37     15.41 o 
   5   8  14      111.55      143.39     21.24 o 
   6   8  14        7.53        3.88     20.70 o 
   7   8  14      227.60      237.23     30.64 o 
   8   8  14       16.19       -2.32     24.40 o 
   9   8  14       56.15       57.23     26.77 o 
   1   9  14       38.38       -0.36     16.03 o 
   2   9  14       21.74       33.41     17.21 o 
   3   9  14      321.82      334.62     25.28 o 
   4   9  14       31.63       44.49     17.12 o 
   5   9  14      145.94       99.85     30.09 o 
   6   9  14       20.25       37.03     29.56 o 
   7   9  14       14.56        4.80     30.05 o 
   0  10  14       35.26       71.44     36.07 o 
   1  10  14      942.18      839.08     36.05 o 
   2  10  14        7.62      -14.38     25.17 o 
   3  10  14        1.19      -22.47     22.47 o 
   1   1  15       50.70       62.96      3.87 o 
   2   1  15     3027.41     3049.15     18.09 o 
   3   1  15     1523.08     1550.75     12.60 o 
   4   1  15     3254.31     3148.76     21.86 o 
   5   1  15      408.69      406.04      9.29 o 
   6   1  15       54.93       44.80      6.83 o 
   7   1  15      683.36      710.98     13.39 o 
   8   1  15      715.21      722.16     13.55 o 
   9   1  15      504.93      496.82     14.14 o 
  10   1  15      612.66      586.56     16.92 o 
  11   1  15       61.82       77.97     13.67 o 
  12   1  15      313.30      305.53     17.73 o 
  13   1  15       33.91       16.44     19.50 o 
  14   1  15       73.46       47.60     23.89 o 
   0   2  15    10447.81    10126.13     74.85 o 
   1   2  15    10083.33    10114.53     54.17 o 
   2   2  15     2918.38     2773.21     19.32 o 
   3   2  15       80.66       70.53      4.85 o 
   4   2  15     1250.20     1231.23     12.75 o 
   5   2  15     4168.18     3970.55     31.15 o 
   6   2  15     7916.91     7698.51     76.93 o 
   7   2  15     1798.01     1690.00     22.39 o 
   8   2  15     5760.13     5628.46     68.99 o 
   9   2  15       24.37       19.53     12.33 o 
  10   2  15      158.97      162.66     14.32 o 
  11   2  15      255.07      240.54     16.18 o 
  12   2  15     1230.03     1299.20     30.03 o 
  13   2  15      179.46      139.93     21.72 o 
  14   2  15     1059.06     1096.11     31.63 o 
   1   3  15     1960.25     1869.98     16.41 o 
   2   3  15     7266.48     7158.34     49.57 o 
   3   3  15     4692.54     4390.00     32.18 o 
   4   3  15     8782.98     8841.20     61.11 o 
   5   3  15     1296.29     1214.58     14.88 o 
   6   3  15      995.92     1072.65     17.44 o 
   7   3  15        2.08       11.96      9.80 o 
   8   3  15     1448.98     1444.61     29.15 o 
   9   3  15     1023.00     1072.28     22.30 o 
  10   3  15     4096.17     4205.83     73.01 o 
  11   3  15      972.89      967.82     29.63 o 
  12   3  15     1533.96     1620.39     34.40 o 
  13   3  15       18.91       19.31     21.26 o 
  14   3  15        2.30        6.90     23.85 o 
   0   4  15     4121.65     4232.73     54.19 o 
   1   4  15       64.59       72.19      6.60 o 
   2   4  15     1630.11     1611.08     20.60 o 
   3   4  15        1.04        1.92      7.20 o 
   4   4  15      274.62      244.05      9.73 o 
   5   4  15     1372.63     1396.14     18.96 o 
   6   4  15     3749.13     3662.84     35.10 o 
   7   4  15     2362.61     2387.65     32.14 o 
   8   4  15     3070.66     3113.23     42.84 o 
   9   4  15      363.69      371.79     18.61 o 
  10   4  15      323.83      311.93     20.95 o 
  11   4  15       64.28       56.50     20.03 o 
  12   4  15      324.12      351.65     23.45 o 
  13   4  15      445.40      436.86     27.86 o 
   1   5  15        5.40       11.24      6.61 o 
   2   5  15      821.69      786.91     15.92 o 
   3   5  15      280.15      275.85     12.54 o 
   4   5  15     1400.78     1389.05     25.16 o 
   5   5  15      187.95      208.27     12.40 o 
   6   5  15      125.98      144.16     14.49 o 
   7   5  15      225.57      219.60     14.67 o 
   8   5  15      561.54      572.65     25.97 o 
   9   5  15      638.24      591.82     22.86 o 
  10   5  15      824.24      798.81     35.22 o 
  11   5  15      229.02      203.78     24.47 o 
  12   5  15       64.71       58.01     24.07 o 
   0   6  15      833.94      766.97     30.61 o 
   1   6  15        2.50        6.82     11.99 o 
   2   6  15      226.70      243.98     17.10 o 
   3   6  15       16.84       10.76     11.47 o 
   4   6  15      151.51      145.50     13.39 o 
   5   6  15      328.76      336.02     15.84 o 
   6   6  15      478.19      461.58     17.21 o 
   7   6  15       44.64       56.85     14.31 o 
   8   6  15       31.50       19.79     16.43 o 
   9   6  15      148.61      151.78     18.61 o 
  10   6  15       41.34       47.22     20.84 o 
  11   6  15       17.96       42.12     23.42 o 
  12   6  15       24.88       17.41     29.93 o 
   1   7  15       78.42       88.86     12.49 o 
   2   7  15      717.38      689.43     19.06 o 
   3   7  15      468.35      478.19     24.81 o 
   4   7  15     1363.16     1356.41     32.98 o 
   5   7  15      200.96      176.75     17.57 o 
   6   7  15      385.35      370.57     27.82 o 
   7   7  15       74.25       39.59     17.27 o 
   8   7  15      104.76       84.19     25.88 o 
   9   7  15      420.33      440.87     28.35 o 
  10   7  15      632.82      638.60     35.41 o 
   0   8  15     3919.80     3811.00     63.37 o 
   1   8  15      333.87      328.01     20.99 o 
   2   8  15      983.56     1014.99     27.23 o 
   3   8  15        2.72       -6.74     15.42 o 
   4   8  15      422.36      390.13     21.76 o 
   5   8  15      218.20      197.12     23.11 o 
   6   8  15     1569.74     1710.52     42.67 o 
   7   8  15     1351.77     1328.07     45.91 o 
   8   8  15      669.40      725.33     34.07 o 
   9   8  15     1125.21     1175.27     43.36 o 
   1   9  15       86.49       64.04     18.30 o 
   2   9  15     1046.73     1069.70     30.13 o 
   3   9  15      539.16      559.05     24.03 o 
   4   9  15     1656.08     1647.29     35.91 o 
   5   9  15      319.08      308.21     26.68 o 
   6   9  15      341.10      322.01     35.44 o 
   0  10  15      731.00      785.46     51.98 o 
   1  10  15      100.04      103.69     25.82 o 
   2  10  15      377.81      349.68     29.47 o 
   0   0  16      870.87      835.33     17.37 o 
   1   0  16    21734.41    21475.15    142.44 o 
   2   0  16     1043.87     1014.04     13.67 o 
   3   0  16      102.49      105.70      7.94 o 
   4   0  16     2106.94     2160.28     26.07 o 
   5   0  16    14452.86    14038.50    147.54 o 
   6   0  16      586.29      573.31     14.84 o 
   7   0  16    17256.82    16933.00    164.72 o 
   8   0  16      281.76      326.88     16.41 o 
   9   0  16     2231.25     2414.47    126.72 o 
  10   0  16       11.56       19.91     16.52 o 
  11   0  16      723.52      691.64     34.27 o 
  12   0  16     1689.48     1647.76     57.11 o 
  13   0  16     1937.88     1838.68     61.86 o 
  14   0  16      738.95      894.63     74.83 o 
   1   1  16     3313.11     3326.36     20.20 o 
   2   1  16      376.90      363.02      6.47 o 
   3   1  16    12777.85    12557.26     69.46 o 
   4   1  16     1973.06     1898.12     22.34 o 
   5   1  16     4097.01     4048.13     29.97 o 
   6   1  16      792.94      726.51     12.52 o 
   7   1  16      459.05      436.08     11.08 o 
   8   1  16      164.99      158.06     10.59 o 
   9   1  16     4130.36     4067.75     40.73 o 
  10   1  16      387.74      358.75     15.68 o 
  11   1  16     2904.00     2848.18     34.54 o 
  12   1  16       48.60       58.05     17.24 o 
  13   1  16      359.45      365.63     23.13 o 
  14   1  16      744.04      841.78     34.06 o 
   0   2  16       23.70       34.95      7.48 o 
   1   2  16      408.03      394.68      7.62 o 
   2   2  16      601.34      572.98      9.04 o 
   3   2  16        2.26        3.11      5.21 o 
   4   2  16      849.93      804.90     11.15 o 
   5   2  16      462.32      501.81     12.04 o 
   6   2  16       66.47       51.53      8.31 o 
   7   2  16     1171.41     1229.99     20.92 o 
   8   2  16      264.21      241.05     12.72 o 
   9   2  16      650.30      629.96     17.09 o 
  10   2  16       36.40       26.35     13.30 o 
  11   2  16       11.12       -7.20     16.14 o 
  12   2  16       19.01       34.91     19.04 o 
  13   2  16      359.84      374.74     23.20 o 
  14   2  16      150.62      181.61     23.13 o 
   1   3  16     1008.51     1006.04     13.02 o 
   2   3  16        8.01        6.82      6.06 o 
   3   3  16     1585.52     1555.71     21.43 o 
   4   3  16      204.11      152.30      8.25 o 
   5   3  16       69.91       71.46      8.12 o 
   6   3  16       26.08       12.43      8.73 o 
   7   3  16      902.08      911.63     18.30 o 
   8   3  16       22.62        2.37     11.95 o 
   9   3  16       82.31       72.46     14.28 o 
  10   3  16        0.57       24.07     13.97 o 
  11   3  16       77.81       66.34     19.08 o 
  12   3  16        1.01      -13.17     19.03 o 
  13   3  16       25.07       24.54     23.29 o 
   0   4  16      763.74      823.70     20.79 o 
   1   4  16     1977.50     2044.46     29.46 o 
   2   4  16      460.23      473.68     10.67 o 
   3   4  16        4.53       11.17      7.38 o 
   4   4  16       20.51       18.71      6.17 o 
   5   4  16      872.73      890.24     17.41 o 
   6   4  16      214.53      207.60     11.64 o 
   7   4  16     1388.14     1412.77     23.96 o 
   8   4  16       32.45       43.28     13.73 o 
   9   4  16      607.43      659.45     22.71 o 
  10   4  16       60.22       41.54     19.43 o 
  11   4  16        7.82      -12.16     19.50 o 
  12   4  16        6.31       37.02     20.76 o 
  13   4  16      383.79      362.01     27.35 o 
   1   5  16      941.14      924.08     18.04 o 
   2   5  16     1078.30     1086.17     19.49 o 
   3   5  16     5779.03     5626.04     55.14 o 
   4   5  16      107.96      116.01     11.46 o 
   5   5  16     3984.11     3895.86     45.74 o 
   6   5  16      129.90       90.37     15.72 o 
   7   5  16       73.64       69.58     14.15 o 
   8   5  16      338.64      335.07     18.28 o 
   9   5  16     1050.39     1062.99     39.72 o 
  10   5  16      403.09      423.90     26.33 o 
  11   5  16     1484.06     1605.70     50.49 o 
  12   5  16       18.87       25.48     28.76 o 
   0   6  16     1001.96      969.79     32.22 o 
   1   6  16     6947.51     6786.41     68.94 o 
   2   6  16       13.12       34.74     11.40 o 
   3   6  16      283.64      288.02     14.46 o 
   4   6  16     1080.18     1007.07     24.62 o 
   5   6  16     2861.64     2748.41     37.59 o 
   6   6  16      928.86      947.80     25.27 o 
   7   6  16     4418.44     4513.38     67.89 o 
   8   6  16       92.92       81.82     17.57 o 
   9   6  16      736.03      805.95     26.25 o 
  10   6  16       50.33       65.53     22.72 o 
  11   6  16      229.89      250.22     26.55 o 
   1   7  16      683.52      675.49     19.13 o 
   2   7  16      213.43      197.45     14.85 o 
   3   7  16     2864.05     2798.09     38.35 o 
   4   7  16      299.04      295.02     19.71 o 
   5   7  16     1541.54     1508.04     33.65 o 
   6   7  16       45.24       59.52     18.58 o 
   7   7  16       26.63       22.94     21.56 o 
   8   7  16      138.57      130.60     26.02 o 
   9   7  16     1872.97     1896.86     46.22 o 
  10   7  16       11.24      -13.69     30.51 o 
   0   8  16      146.17      167.31     19.59 o 
   1   8  16      268.64      263.58     19.52 o 
   2   8  16        1.53      -15.24     15.24 o 
   3   8  16       70.16       34.78     18.03 o 
   4   8  16      188.94      225.57     21.98 o 
   5   8  16       17.80       20.37     21.80 o 
   6   8  16      145.69      142.83     24.40 o 
   7   8  16      131.99      157.71     24.29 o 
   8   8  16        1.54       -5.36     22.91 o 
   1   9  16       39.39       32.04     20.88 o 
   2   9  16        0.49       -2.46     18.80 o 
   3   9  16      153.61      137.86     20.72 o 
   4   9  16       87.84       61.18     26.82 o 
   5   9  16       75.40       36.27     19.70 o 
   6   9  16       20.14      -16.95     23.33 o 
   0  10  16      196.58      300.39     86.02 o 
   1  10  16      559.12      617.32     52.58 o 
   1   1  17      219.62      223.68      6.11 o 
   2   1  17     6364.85     6121.38     35.78 o 
   3   1  17      141.52      180.50      7.16 o 
   4   1  17     4990.73     4847.24     37.47 o 
   5   1  17       93.91       59.04      7.22 o 
   6   1  17      784.42      730.78     12.91 o 
   7   1  17       77.51       51.08      8.61 o 
   8   1  17      429.21      438.75     14.05 o 
   9   1  17       60.43       72.19     13.24 o 
  10   1  17     1889.65     1809.51     35.76 o 
  11   1  17       45.05       66.57     15.55 o 
  12   1  17      192.99      141.67     21.16 o 
  13   1  17       10.35       15.40     24.38 o 
  14   1  17      117.98       89.59     28.73 o 
   0   2  17     7391.12     7352.51     69.89 o 
   1   2  17      123.87       91.68      6.48 o 
   2   2  17     4583.25     4472.90     30.51 o 
   3   2  17      212.17      187.97      7.05 o 
   4   2  17       13.35        9.40      6.34 o 
   5   2  17      182.69      175.71      9.04 o 
   6   2  17     5133.93     5119.56     51.70 o 
   7   2  17       98.67      120.42     11.57 o 
   8   2  17     4730.77     4696.45     49.22 o 
   9   2  17      159.59      170.16     14.25 o 
  10   2  17       39.50       36.55     14.06 o 
  11   2  17      313.93      297.99     20.03 o 
  12   2  17     2013.64     2040.14     37.77 o 
  13   2  17       82.45       78.20     20.83 o 
  14   2  17     2164.61     2334.65     97.95 o 
   1   3  17       12.90       17.10      6.47 o 
   2   3  17     6820.76     6794.32     48.85 o 
   3   3  17        5.53        0.96      7.06 o 
   4   3  17    11585.30    11558.82    114.38 o 
   5   3  17       10.84       12.37      9.02 o 
   6   3  17     1126.78     1200.65     20.35 o 
   7   3  17       28.52        3.66     11.78 o 
   8   3  17     2385.69     2320.15     42.84 o 
   9   3  17        9.40        7.76     13.80 o 
  10   3  17     3976.20     3985.75     48.16 o 
  11   3  17       10.27       31.45     18.44 o 
  12   3  17     1121.26     1164.26     28.74 o 
  13   3  17      106.44      150.18     23.67 o 
   0   4  17    19231.32    18482.39    189.84 o 
   1   4  17       31.29       19.14      7.96 o 
   2   4  17     5104.87     4993.35     41.23 o 
   3   4  17        8.07       11.94      8.53 o 
   4   4  17      892.49      859.90     17.01 o 
   5   4  17      241.91      264.27     13.47 o 
   6   4  17     3850.66     3775.23     40.53 o 
   7   4  17       26.77       38.15     12.22 o 
   8   4  17     1425.53     1416.03     29.09 o 
   9   4  17       96.61       85.38     18.40 o 
  10   4  17        7.61       32.50     19.09 o 
  11   4  17       17.92       41.13     23.40 o 
  12   4  17      624.21      607.74     28.88 o 
  13   4  17        2.93        8.95     24.41 o 
   1   5  17        2.34        2.74     10.70 o 
   2   5  17      856.76      797.77     18.14 o 
   3   5  17       10.59        1.04     11.38 o 
   4   5  17      789.74      747.93     19.26 o 
   5   5  17       19.55       37.81     12.27 o 
   6   5  17      382.50      350.29     17.81 o 
   7   5  17       97.64       84.22     16.31 o 
   8   5  17       28.58        5.96     16.77 o 
   9   5  17        0.93       13.15     20.31 o 
  10   5  17      171.46      156.44     23.07 o 
  11   5  17       28.69       23.89     23.59 o 
  12   5  17      125.73      151.48     24.70 o 
   0   6  17       31.68       27.99     18.87 o 
   1   6  17        8.93       27.20     11.01 o 
   2   6  17       58.26       44.55     12.17 o 
   3   6  17       82.70       78.26     12.21 o 
   4   6  17      306.80      318.59     17.36 o 
   5   6  17        2.33       14.44     14.21 o 
   6   6  17       55.56       83.47     15.39 o 
   7   6  17       24.92       14.77     17.55 o 
   8   6  17      435.07      498.94     23.51 o 
   9   6  17        1.55       18.18     20.43 o 
  10   6  17      279.96      294.65     26.03 o 
  11   6  17        0.28        2.87     24.13 o 
   1   7  17       18.71        0.29     12.89 o 
   2   7  17     1503.19     1416.20     74.80 o 
   3   7  17       27.17       16.24     13.70 o 
   4   7  17     1884.05     1926.85     36.74 o 
   5   7  17       26.23       24.33     18.03 o 
   6   7  17      264.02      282.57     22.87 o 
   7   7  17      149.03      123.46     22.55 o 
   8   7  17      315.84      287.02     28.77 o 
   9   7  17       39.04       88.53     26.27 o 
  10   7  17      840.52      889.99     53.18 o 
   0   8  17     3632.16     3646.38     64.30 o 
   1   8  17       80.70       74.73     18.13 o 
   2   8  17     1293.39     1252.66     36.11 o 
   3   8  17      128.34      148.36     20.71 o 
   4   8  17      441.24      416.21     22.70 o 
   5   8  17        0.62       26.35     19.50 o 
   6   8  17     2339.41     2389.70     57.74 o 
   7   8  17       15.00       10.98     22.59 o 
   8   8  17      433.21      473.31     32.06 o 
   1   9  17       12.22       10.86     18.71 o 
   2   9  17     1224.36     1064.77     99.81 o 
   3   9  17       21.92       -7.59     18.67 o 
   4   9  17     1496.49     1488.44     41.01 o 
   5   9  17       12.78        4.64     20.56 o 
   0   0  18     1108.93     1269.97     40.76 o 
   1   0  18     9989.43     9973.84     87.97 o 
   2   0  18       36.10       36.32      7.81 o 
   3   0  18     3281.75     3106.98     31.12 o 
   4   0  18     2276.85     2213.88     29.92 o 
   5   0  18     2666.54     2645.65     48.91 o 
   6   0  18      253.28      204.74     15.19 o 
   7   0  18    10773.74    10348.59    169.07 o 
   8   0  18      945.55     1029.70     27.68 o 
   9   0  18     2445.68     2378.09     42.29 o 
  10   0  18      651.24      602.73     33.10 o 
  11   0  18      501.52      453.84     36.81 o 
  12   0  18      142.08      205.67     35.31 o 
  13   0  18     3071.31     3082.51     77.49 o 
  14   0  18      760.75      730.08     64.70 o 
   1   1  18     2407.42     2428.21     19.24 o 
   2   1  18       40.71       90.04      8.40 o 
   3   1  18    10024.51    10077.48     58.17 o 
   4   1  18     1015.74      982.97     15.40 o 
   5   1  18     4589.04     4610.25     39.09 o 
   6   1  18     1232.90     1201.92     18.02 o 
   7   1  18       33.98       27.47      9.74 o 
   8   1  18        2.06       -5.60     10.86 o 
   9   1  18     2842.15     2812.05     38.29 o 
  10   1  18      505.95      495.40     21.88 o 
  11   1  18     1761.43     1731.16     38.70 o 
  12   1  18      121.84      108.78     21.45 o 
  13   1  18        4.52       -2.38     30.02 o 
   0   2  18     2174.78     1964.71     27.96 o 
   1   2  18     2346.09     2315.31     20.52 o 
   2   2  18     1425.30     1374.56     15.41 o 
   3   2  18      188.41      221.13      8.12 o 
   4   2  18      126.20      158.59      8.30 o 
   5   2  18       32.50       29.96      8.31 o 
   6   2  18      178.23      188.40     11.24 o 
   7   2  18      548.96      598.26     16.87 o 
   8   2  18      257.67      256.07     14.95 o 
   9   2  18      542.58      587.61     18.24 o 
  10   2  18       11.35       -5.01     15.38 o 
  11   2  18      201.96      214.56     22.36 o 
  12   2  18      215.64      191.56     21.23 o 
  13   2  18      842.26      892.11     28.73 o 
   1   3  18       78.88       72.68      8.43 o 
   2   3  18       23.23       29.69      7.08 o 
   3   3  18        1.83       -5.33      7.48 o 
   4   3  18        0.23       -2.39      8.40 o 
   5   3  18      187.85      168.31     10.97 o 
   6   3  18       34.13       21.62     11.01 o 
   7   3  18       66.44       66.89     13.26 o 
   8   3  18        2.27       18.26     13.60 o 
   9   3  18       55.22       65.42     15.19 o 
  10   3  18       52.64       57.80     18.04 o 
  11   3  18      104.33      110.63     19.51 o 
  12   3  18       77.37       64.89     21.91 o 
  13   3  18       72.47       78.30     23.61 o 
   0   4  18      751.00      748.05     22.31 o 
   1   4  18     2446.17     2291.15     26.80 o 
   2   4  18      277.51      286.46     11.33 o 
   3   4  18       51.06       49.65     10.13 o 
   4   4  18       32.46        7.92      9.60 o 
   5   4  18     1968.61     1963.39     28.29 o 
   6   4  18      304.95      308.26     13.82 o 
   7   4  18     2446.03     2477.76     33.71 o 
   8   4  18      205.04      243.49     17.74 o 
   9   4  18      507.59      492.53     23.12 o 
  10   4  18       13.43       21.56     19.47 o 
  11   4  18      410.74      454.36     23.96 o 
  12   4  18       17.38       28.13     21.34 o 
   1   5  18      854.93      851.28     20.22 o 
   2   5  18     1166.70     1144.87     29.24 o 
   3   5  18     5865.34     5647.44     57.63 o 
   4   5  18      809.22      784.47     20.31 o 
   5   5  18     3487.41     3469.04     53.49 o 
   6   5  18        9.53        5.15     14.02 o 
   7   5  18       58.70       44.54     15.15 o 
   8   5  18      409.26      395.87     22.76 o 
   9   5  18     1666.66     1703.46     60.65 o 
  10   5  18      236.14      231.63     25.00 o 
  11   5  18     1279.63     1321.02     54.72 o 
   0   6  18     1582.82     1529.78     42.12 o 
   1   6  18     6787.75     6440.13     67.58 o 
   2   6  18      441.80      414.21     15.80 o 
   3   6  18       99.17       86.47     12.92 o 
   4   6  18       34.58       43.49     14.50 o 
   5   6  18     3165.60     3265.79     57.34 o 
   6   6  18       67.98       96.80     19.63 o 
   7   6  18     2711.46     2807.86     57.08 o 
   8   6  18       11.01        6.55     17.97 o 
   9   6  18      116.28      144.16     21.61 o 
  10   6  18        9.75       31.13     25.18 o 
   1   7  18      915.26      868.13     22.70 o 
   2   7  18       93.41       91.55     14.71 o 
   3   7  18     2356.78     2275.49     35.49 o 
   4   7  18       53.97       61.50     14.93 o 
   5   7  18      523.89      517.33     24.25 o 
   6   7  18       38.31       62.18     21.55 o 
   7   7  18       62.64       60.11     23.53 o 
   8   7  18      175.51      208.81     28.44 o 
   9   7  18     1144.91     1168.05     39.21 o 
   0   8  18       68.20       73.12     21.15 o 
   1   8  18       58.88       41.15     15.29 o 
   2   8  18        2.47       36.44     18.73 o 
   3   8  18       10.09       16.85     18.63 o 
   4   8  18      223.95      256.34     21.81 o 
   5   8  18      163.25      124.81     21.94 o 
   6   8  18      173.69      210.80     25.33 o 
   7   8  18      181.67      202.75     28.50 o 
   1   9  18       33.50       41.66     19.80 o 
   2   9  18        6.10      -20.16     20.16 o 
   3   9  18       44.60       28.10     20.98 o 
   4   9  18        3.42       36.13     18.86 o 
   1   1  19       35.52       29.02      6.68 o 
   2   1  19     5419.45     5331.52     37.51 o 
   3   1  19       68.79       98.99      7.23 o 
   4   1  19     1892.14     1973.57     21.29 o 
   5   1  19      275.67      318.02     10.93 o 
   6   1  19       98.45       85.43      9.92 o 
   7   1  19        0.04      -10.08     10.08 o 
   8   1  19     1117.91     1044.82     19.93 o 
   9   1  19      211.42      210.21     15.80 o 
  10   1  19     1192.75     1222.10     27.68 o 
  11   1  19      434.40      527.72     24.41 o 
  12   1  19      176.67      200.61     27.73 o 
  13   1  19      272.73      316.26     30.68 o 
   0   2  19     7263.00     7276.40     73.17 o 
   1   2  19     4099.28     3942.93     30.55 o 
   2   2  19     1602.40     1580.01     17.17 o 
   3   2  19       48.67       50.71      7.35 o 
   4   2  19     2429.47     2394.04     24.25 o 
   5   2  19     1654.42     1617.60     21.28 o 
   6   2  19     8662.01     8632.20     77.00 o 
   7   2  19     2101.18     2152.93     33.54 o 
   8   2  19     3612.14     3625.85     40.49 o 
   9   2  19      462.69      448.94     18.15 o 
  10   2  19       18.91       28.98     16.65 o 
  11   2  19       36.51       51.64     21.19 o 
  12   2  19      620.01      681.61     25.99 o 
  13   2  19      218.54      281.14     27.74 o 
   1   3  19      925.64      925.29     14.93 o 
   2   3  19     3702.13     3680.08     30.90 o 
   3   3  19     3172.58     3072.33     28.69 o 
   4   3  19     6090.34     6019.67     62.75 o 
   5   3  19     1979.11     1913.27     28.61 o 
   6   3  19      387.36      395.77     15.80 o 
   7   3  19      242.54      250.71     15.71 o 
   8   3  19     1322.32     1305.77     30.68 o 
   9   3  19      373.71      419.73     19.69 o 
  10   3  19     1818.22     1863.45     48.15 o 
  11   3  19      800.72      849.98     27.98 o 
  12   3  19      889.65      979.33     38.09 o 
   0   4  19     3545.69     3637.70     51.91 o 
   1   4  19     1977.44     1904.49     24.85 o 
   2   4  19      954.17      990.01     17.89 o 
   3   4  19      229.34      203.04     11.63 o 
   4   4  19      228.14      257.68     14.96 o 
   5   4  19      518.19      545.84     17.21 o 
   6   4  19     1700.07     1697.70     27.74 o 
   7   4  19      680.42      697.79     21.63 o 
   8   4  19     1623.76     1655.34     33.55 o 
   9   4  19       11.64        4.23     18.12 o 
  10   4  19       34.21       24.92     20.79 o 
  11   4  19      171.47      180.73     24.48 o 
  12   4  19      589.14      563.85     28.05 o 
   1   5  19       32.18        5.61     12.01 o 
   2   5  19      187.69      173.42     13.20 o 
   3   5  19      288.34      272.01     15.59 o 
   4   5  19      598.40      595.02     19.24 o 
   5   5  19      186.24      216.75     15.10 o 
   6   5  19      585.50      553.27     20.01 o 
   7   5  19        0.30        7.35     17.57 o 
   8   5  19       52.92       49.20     19.61 o 
   9   5  19       30.69       44.46     22.31 o 
  10   5  19     1042.06     1043.17     34.60 o 
  11   5  19       23.31       45.89     24.53 o 
   0   6  19      160.53      119.46     26.01 o 
   1   6  19       38.30       37.48     14.04 o 
   2   6  19       15.75        2.23     12.60 o 
   3   6  19        9.03      -12.81     12.81 o 
   4   6  19      173.26      153.50     15.32 o 
   5   6  19      130.09      150.64     17.64 o 
   6   6  19       12.28      -18.76     18.76 o 
   7   6  19      115.46      133.41     20.02 o 
   8   6  19       17.01        0.31     19.68 o 
   9   6  19        1.41       -4.53     22.13 o 
  10   6  19        7.93      -17.03     26.57 o 
   1   7  19      122.78       86.46     17.70 o 
   2   7  19      685.76      711.91     22.58 o 
   3   7  19      550.62      548.66     21.54 o 
   4   7  19     1035.31     1043.04     25.93 o 
   5   7  19      206.20      227.27     19.99 o 
   6   7  19      220.46      219.48     23.94 o 
   7   7  19       19.00       -1.08     23.76 o 
   8   7  19      137.59      141.48     28.49 o 
   9   7  19      155.79      189.98     31.38 o 
   0   8  19     2249.72     2255.68     50.77 o 
   1   8  19      469.95      476.25     21.04 o 
   2   8  19     1034.13      974.32     32.80 o 
   3   8  19      197.52      151.35     21.45 o 
   4   8  19      133.36      153.25     21.59 o 
   5   8  19       16.06       14.81     20.68 o 
   6   8  19     1777.06     1855.73     71.59 o 
   7   8  19      309.84      354.36     30.87 o 
   1   9  19      151.30      159.63     21.82 o 
   2   9  19      838.25      854.42     29.58 o 
   3   9  19      649.97      446.79    113.02 o 
   0   0  20     8593.09     9006.49    119.13 o 
   1   0  20      697.66      768.61     17.87 o 
   2   0  20      713.29      761.53     18.44 o 
   3   0  20      153.53      172.97     11.44 o 
   4   0  20     3098.77     2962.94     37.18 o 
   5   0  20     3261.51     3281.06     45.90 o 
   6   0  20     4814.61     4838.92     78.56 o 
   7   0  20     3403.05     3430.95     51.54 o 
   8   0  20     2887.25     3017.92     48.50 o 
   9   0  20      535.54      600.83     26.97 o 
  10   0  20      379.03      320.26     35.39 o 
  11   0  20       59.88       42.20     32.31 o 
  12   0  20      201.60      183.15     36.95 o 
  13   0  20      547.67      561.29     61.48 o 
   1   1  20     1410.21     1370.34     17.02 o 
   2   1  20     4056.03     3983.32     32.81 o 
   3   1  20     4583.33     4564.35     35.23 o 
   4   1  20     4385.17     4247.12     35.86 o 
   5   1  20      856.82      873.62     16.23 o 
   6   1  20      190.47      214.43     16.90 o 
   7   1  20      463.98      462.72     16.61 o 
   8   1  20      887.12      864.53     25.77 o 
   9   1  20     1794.12     1797.31     31.21 o 
  10   1  20     1399.09     1463.72     33.04 o 
  11   1  20     1062.73     1108.60     31.51 o 
  12   1  20      697.43      703.88     33.49 o 
  13   1  20      128.15      160.81     29.45 o 
   0   2  20      722.23      779.73     23.82 o 
   1   2  20     4187.36     4165.61     33.60 o 
   2   2  20      783.86      845.60     16.09 o 
   3   2  20      142.05      140.63     10.04 o 
   4   2  20        1.56       10.18      8.55 o 
   5   2  20     2877.07     2737.18     34.81 o 
   6   2  20     1164.14     1138.59     20.73 o 
   7   2  20     1042.18     1025.45     23.93 o 
   8   2  20      619.56      604.52     18.67 o 
   9   2  20        4.19       10.33     14.82 o 
  10   2  20       41.15       53.91     19.47 o 
  11   2  20      163.16      146.39     22.40 o 
  12   2  20       16.52       20.23     20.77 o 
  13   2  20       16.47       21.49     53.65 o 
   1   3  20       28.56       45.78      8.53 o 
   2   3  20        1.70        7.85      8.58 o 
   3   3  20      135.09      172.23     10.43 o 
   4   3  20       66.16       78.88     10.52 o 
   5   3  20      113.32      127.46     12.66 o 
   6   3  20        5.23        1.85     12.46 o 
   7   3  20       13.79       16.71     14.07 o 
   8   3  20        4.79      -12.32     14.53 o 
   9   3  20       24.17       11.45     18.05 o 
  10   3  20        1.07      -15.70     19.69 o 
  11   3  20        1.92       19.63     22.08 o 
  12   3  20       41.50       55.33     26.02 o 
   0   4  20     2371.09     2305.78     39.85 o 
   1   4  20      713.09      742.28     22.60 o 
   2   4  20      641.35      633.23     22.65 o 
   3   4  20      456.47      496.86     17.49 o 
   4   4  20      811.31      823.59     19.68 o 
   5   4  20       16.68        9.91     12.85 o 
   6   4  20     2615.35     2657.31     38.56 o 
   7   4  20     1066.67     1119.47     27.26 o 
   8   4  20      550.31      534.70     22.51 o 
   9   4  20      773.36      821.82     31.83 o 
  10   4  20        2.68       26.71     21.98 o 
  11   4  20       67.28       90.96     24.30 o 
  12   4  20        5.65      -19.58     74.00 o 
   1   5  20      487.10      496.75     17.25 o 
   2   5  20     2180.09     2165.01     29.60 o 
   3   5  20     2786.93     2788.47     42.64 o 
   4   5  20     1807.96     1780.75     40.51 o 
   5   5  20     1506.21     1561.74     38.29 o 
   6   5  20      244.89      241.20     18.85 o 
   7   5  20      129.11      140.89     23.03 o 
   8   5  20      334.77      350.99     25.13 o 
   9   5  20     1486.10     1518.53     39.63 o 
  10   5  20     1485.23     1498.01     41.94 o 
  11   5  20      520.19      489.03     30.40 o 
   0   6  20     1522.08     1528.29     45.46 o 
   1   6  20     2695.91     2741.70     50.05 o 
   2   6  20      722.55      723.55     20.88 o 
   3   6  20      310.22      331.38     18.51 o 
   4   6  20        5.98       12.51     15.57 o 
   5   6  20      439.53      486.09     28.58 o 
   6   6  20     1218.29     1217.66     33.43 o 
   7   6  20      788.30      817.72     27.92 o 
   8   6  20     1949.42     1978.24     41.42 o 
   9   6  20       36.92       47.61     24.83 o 
  10   6  20      143.47      168.85     31.02 o 
   1   7  20       49.14       39.62     16.26 o 
   2   7  20      300.86      312.21     20.13 o 
   3   7  20      317.96      305.34     19.38 o 
   4   7  20     1392.79     1377.27     33.13 o 
   5   7  20      624.13      678.03     23.01 o 
   6   7  20      449.64      480.08     24.15 o 
   7   7  20      409.26      425.55     29.83 o 
   8   7  20       86.10       50.27     25.48 o 
   0   8  20      128.51      114.24     24.27 o 
   1   8  20      112.70      122.72     18.14 o 
   2   8  20       81.59       69.11     20.43 o 
   3   8  20       13.77      -20.31     20.31 o 
   4   8  20        2.85       -2.02     23.09 o 
   5   8  20       52.17       69.60     21.31 o 
   6   8  20       47.30       88.55     24.30 o 
   1   9  20       10.24       23.22     17.71 o 
   2   9  20        1.82       52.07     21.64 o 
   1   1  21       10.95       12.10      8.40 o 
   2   1  21       24.93       42.65      8.70 o 
   3   1  21     1089.42     1105.46     21.63 o 
   4   1  21      115.98      149.92      9.82 o 
   5   1  21     2128.47     2083.92     34.51 o 
   6   1  21        0.87        6.18     10.79 o 
   7   1  21       32.11       21.40     11.62 o 
   8   1  21      308.07      290.20     18.93 o 
   9   1  21      533.60      537.08     22.14 o 
  10   1  21      360.27      355.28     26.48 o 
  11   1  21      654.05      731.83     30.05 o 
  12   1  21       87.78       45.31     27.51 o 
   0   2  21      842.91      824.36     21.34 o 
   1   2  21     3015.95     3153.70     29.58 o 
   2   2  21      569.31      554.11     12.74 o 
   3   2  21      171.14      199.47     11.06 o 
   4   2  21       24.71       32.92     10.11 o 
   5   2  21     1018.11     1015.10     21.11 o 
   6   2  21      668.14      636.93     17.95 o 
   7   2  21     3104.67     3125.83     37.43 o 
   8   2  21     1069.69     1087.37     24.72 o 
   9   2  21     1607.91     1711.07     32.00 o 
  10   2  21       14.44       54.27     20.11 o 
  11   2  21       18.42       31.10     21.29 o 
  12   2  21      594.27      658.54     26.75 o 
   1   3  21     2644.79     2645.72     27.47 o 
   2   3  21     2135.01     2040.07     28.89 o 
   3   3  21     8736.02     8754.93     89.01 o 
   4   3  21     2200.34     2237.03     31.69 o 
   5   3  21     3105.15     3233.32     44.68 o 
   6   3  21      191.77      208.30     15.88 o 
   7   3  21       96.34      104.48     15.40 o 
   8   3  21      324.61      328.95     20.10 o 
   9   3  21     3809.30     3936.34     62.87 o 
  10   3  21      509.46      523.67     26.42 o 
  11   3  21     2540.30     2636.94     68.02 o 
  12   3  21        6.44        5.65     25.97 o 
   0   4  21     1925.40     1928.30     39.27 o 
   1   4  21     3783.14     3660.47     39.29 o 
   2   4  21      648.50      636.42     17.27 o 
   3   4  21      403.98      379.33     16.46 o 
   4   4  21       87.02      107.53     13.22 o 
   5   4  21     1943.64     1911.80     37.59 o 
   6   4  21      341.37      397.83     18.53 o 
   7   4  21     3644.87     3572.83     70.23 o 
   8   4  21        7.72       32.23     20.20 o 
   9   4  21      534.50      548.26     26.87 o 
  10   4  21      224.79      208.20     24.85 o 
  11   4  21      168.07      161.89     27.03 o 
   1   5  21       75.58       60.20     13.91 o 
   2   5  21      245.73      244.16     14.78 o 
   3   5  21      451.05      481.91     20.04 o 
   4   5  21      174.01      152.28     15.27 o 
   5   5  21      131.27      148.29     17.80 o 
   6   5  21        9.07      -15.51     18.46 o 
   7   5  21       29.95       34.97     19.67 o 
   8   5  21       83.10       82.09     23.14 o 
   9   5  21       15.10       38.46     35.36 o 
  10   5  21        6.92       41.35     25.16 o 
   0   6  21       14.34       15.56     21.02 o 
   1   6  21      427.93      432.02     18.80 o 
   2   6  21       14.43        4.37     12.72 o 
   3   6  21      126.13      118.75     14.78 o 
   4   6  21        7.09       18.94     15.87 o 
   5   6  21      158.24      191.94     19.85 o 
   6   6  21       52.04       52.37     20.90 o 
   7   6  21      134.37       98.03     21.42 o 
   8   6  21        1.78       -9.61     23.80 o 
   9   6  21       22.92       51.46     24.96 o 
   1   7  21      282.38      309.33     24.07 o 
   2   7  21       96.65      102.51     18.66 o 
   3   7  21     1234.89     1228.94     29.58 o 
   4   7  21      211.15      238.93     19.83 o 
   5   7  21      510.72      559.46     23.94 o 
   6   7  21       78.99       75.89     19.06 o 
   7   7  21        3.59      -16.12     25.47 o 
   8   7  21        5.45       31.91     56.93 o 
   0   8  21     2057.24     2087.31     59.59 o 
   1   8  21     1826.91     1910.26     48.20 o 
   2   8  21      667.20      712.99     25.33 o 
   3   8  21       37.01       42.49     22.06 o 
   4   8  21       11.22       15.61     24.91 o 
   5   8  21      279.22      274.64     24.05 o 
   0   0  22    22412.03    22161.73    333.11 o 
   1   0  22      201.71      178.89     16.09 o 
   2   0  22     6412.09     6416.03     69.66 o 
   3   0  22      130.32      137.37     14.00 o 
   4   0  22     1364.38     1305.82     32.55 o 
   5   0  22      248.66      232.73     17.76 o 
   6   0  22     7106.31     7187.71     88.73 o 
   7   0  22      329.16      357.01     28.70 o 
   8   0  22     3258.04     3220.78     66.02 o 
   9   0  22      118.94      117.79     26.79 o 
  10   0  22       17.96      -31.01     31.01 o 
  11   0  22      220.54      216.99     37.44 o 
  12   0  22     1426.29     1409.19     59.10 o 
   1   1  22       16.62       24.97      9.05 o 
   2   1  22     2838.04     2816.39     28.52 o 
   3   1  22      184.20      202.79     10.85 o 
   4   1  22     4886.03     4757.72     41.31 o 
   5   1  22      108.99      121.10     12.21 o 
   6   1  22     1094.04     1123.95     21.69 o 
   7   1  22       13.44        9.46     13.77 o 
   8   1  22      567.67      511.00     21.22 o 
   9   1  22       50.30       22.05     18.31 o 
  10   1  22     2479.63     2442.89     44.78 o 
  11   1  22        2.48        0.78     25.29 o 
  12   1  22      999.06     1022.47     38.31 o 
   0   2  22     1381.15     1371.96     34.96 o 
   1   2  22      121.96      135.20     10.37 o 
   2   2  22      474.53      445.80     13.49 o 
   3   2  22      649.40      628.81     16.37 o 
   4   2  22      318.76      353.90     15.01 o 
   5   2  22       90.44       96.53     13.51 o 
   6   2  22     1420.48     1430.92     25.83 o 
   7   2  22       21.20       19.76     14.00 o 
   8   2  22      184.52      168.78     16.45 o 
   9   2  22        9.25       29.48     19.27 o 
  10   2  22       65.54       84.42     20.86 o 
  11   2  22       44.95       40.22     24.57 o 
  12   2  22      149.53      107.13     26.02 o 
   1   3  22       28.41       25.90      9.55 o 
   2   3  22      157.36      149.06     11.73 o 
   3   3  22       44.20       47.54     11.59 o 
   4   3  22       28.72       32.75     12.32 o 
   5   3  22      154.19      157.28     14.57 o 
   6   3  22      152.34      168.69     16.16 o 
   7   3  22      357.18      341.42     19.75 o 
   8   3  22        8.72        4.23     18.74 o 
   9   3  22        0.31       38.67     21.35 o 
  10   3  22      130.45      144.21     29.53 o 
  11   3  22        6.55       10.03     25.01 o 
   0   4  22     1582.43     1590.71     45.23 o 
   1   4  22      144.02      131.58     13.89 o 
   2   4  22     1066.85     1105.91     22.63 o 
   3   4  22      333.93      346.18     19.98 o 
   4   4  22        9.66        7.69     13.14 o 
   5   4  22     1440.59     1430.93     35.66 o 
   6   4  22      869.64      900.17     25.53 o 
   7   4  22      266.24      304.62     21.76 o 
   8   4  22      589.98      606.80     27.28 o 
   9   4  22       60.05       75.45     22.82 o 
  10   4  22        2.29       38.60     25.05 o 
  11   4  22        1.62      -24.83     29.09 o 
   1   5  22      148.13      139.52     15.24 o 
   2   5  22     3480.37     3356.98     50.90 o 
   3   5  22      144.11      126.35     15.28 o 
   4   5  22     3890.20     3908.90     63.36 o 
   5   5  22       30.66       28.63     16.35 o 
   6   5  22      884.47      920.35     28.44 o 
   7   5  22      118.04      135.11     23.77 o 
   8   5  22      164.27      162.36     24.68 o 
   9   5  22      114.56      125.25     25.67 o 
  10   5  22     1205.67     1163.51     37.83 o 
   0   6  22     4538.66     4482.91     74.16 o 
   1   6  22       85.11       91.23     16.30 o 
   2   6  22     2020.59     1940.20     34.10 o 
   3   6  22        7.01       36.55     20.16 o 
   4   6  22       10.27        5.99     14.69 o 
   5   6  22       36.18       17.62     13.74 o 
   6   6  22     1493.17     1555.82     37.24 o 
   7   6  22       14.14       16.27     21.30 o 
   8   6  22     1546.85     1701.78     45.15 o 
   9   6  22        0.17      -17.82     89.78 o 
   1   7  22        0.53       -9.95      9.95 o 
   2   7  22     1432.40     1449.63     34.30 o 
   3   7  22       96.44      103.74     18.84 o 
   4   7  22     1767.84     1756.16     35.36 o 
   5   7  22      127.26      116.21     20.54 o 
   6   7  22       16.96       35.28     19.89 o 
   7   7  22       16.37       30.45     21.37 o 
   0   8  22      165.90      127.67     26.65 o 
   1   8  22        5.22      -17.66     17.66 o 
   2   8  22       67.16       89.62     20.17 o 
   3   8  22       17.10       20.95     21.99 o 
   4   8  22        2.28       -6.65     21.55 o 
   1   1  23      646.76      642.44     15.18 o 
   2   1  23      317.96      291.66     12.40 o 
   3   1  23     2919.99     2748.12     30.42 o 
   4   1  23       28.50       11.80     10.93 o 
   5   1  23     1502.14     1459.55     23.68 o 
   6   1  23       35.62       16.07     12.97 o 
   7   1  23        2.02        7.96      8.88 o 
   8   1  23        2.08      -18.12     18.12 o 
   9   1  23      392.14      398.14     24.58 o 
  10   1  23      122.74      151.47     24.69 o 
  11   1  23      375.25      392.24     30.66 o 
  12   1  23       10.49        6.18     72.36 o 
   0   2  23      776.20      775.36     23.44 o 
   1   2  23     8056.56     7959.98     79.17 o 
   2   2  23      836.27      781.36     17.28 o 
   3   2  23        6.29       20.12     11.00 o 
   4   2  23      241.27      195.46     15.48 o 
   5   2  23     4844.06     4803.18     58.95 o 
   6   2  23        9.14        0.34     14.57 o 
   7   2  23     3453.06     3405.01     44.48 o 
   8   2  23        5.09       -1.95     18.45 o 
   9   2  23      168.06      198.22     24.81 o 
  10   2  23       34.64       51.90     23.31 o 
  11   2  23      285.75      293.04     27.38 o 
   1   3  23     1435.41     1399.49     25.03 o 
   2   3  23      127.70      145.73     12.90 o 
   3   3  23     5858.46     5724.22     86.81 o 
   4   3  23       47.61       86.62     15.02 o 
   5   3  23     2216.15     2160.77     41.16 o 
   6   3  23      215.32      220.06     19.54 o 
   7   3  23      113.11      110.56     19.47 o 
   8   3  23      175.68      176.37     22.33 o 
   9   3  23     2169.80     2218.00     47.78 o 
  10   3  23       92.39       96.59     26.19 o 
  11   3  23     1614.01     1708.52     43.99 o 
   0   4  23      210.87      175.96     21.39 o 
   1   4  23     2743.11     2706.33     36.45 o 
   2   4  23      119.12      110.44     14.61 o 
   3   4  23      464.42      452.11     18.84 o 
   4   4  23       54.41       18.43     14.60 o 
   5   4  23      679.91      639.43     21.33 o 
   6   4  23      189.05      193.81     20.68 o 
   7   4  23     2629.15     2714.90     63.88 o 
   8   4  23       77.23       42.22     22.46 o 
   9   4  23      998.91     1081.63     35.71 o 
  10   4  23      299.80      335.75     29.01 o 
   1   5  23      245.21      257.00     16.29 o 
   2   5  23      477.58      463.72     19.75 o 
   3   5  23     1113.17     1082.08     29.75 o 
   4   5  23       80.53       55.59     16.09 o 
   5   5  23      551.26      535.94     21.88 o 
   6   5  23       93.39      105.43     21.55 o 
   7   5  23        2.51       -8.02     22.75 o 
   8   5  23      265.66      338.12     25.98 o 
   9   5  23      247.17      265.84     26.25 o 
   0   6  23       57.12       82.65     26.99 o 
   1   6  23      191.64      198.55     19.35 o 
   2   6  23        0.30       21.99     17.26 o 
   3   6  23        5.99        5.23     19.10 o 
   4   6  23        1.74       -9.99     19.18 o 
   5   6  23      246.69      228.45     21.93 o 
   6   6  23      137.12      173.31     21.44 o 
   7   6  23      178.35      183.52     24.17 o 
   8   6  23       35.75       49.47     26.03 o 
   1   7  23      213.56      217.27     20.79 o 
   2   7  23       12.75       21.22     12.51 o 
   3   7  23      938.41      968.79     30.71 o 
   4   7  23       10.59       13.70     20.07 o 
   5   7  23      398.01      462.24     24.95 o 
   6   7  23       17.55       21.75     20.36 o 
   0   8  23      233.87      240.27     33.92 o 
   1   8  23      417.65      484.30     34.23 o 
   2   8  23      158.07      165.02     20.61 o 
   3   8  23       22.74       47.14     39.43 o 
   0   0  24     4632.68     4731.99     88.92 o 
   1   0  24     1625.84     1557.69     33.49 o 
   2   0  24     2461.43     2557.01     40.02 o 
   3   0  24      169.71      150.88     18.80 o 
   4   0  24       65.88       45.83     18.09 o 
   5   0  24      626.00      717.69     27.75 o 
   6   0  24     3196.57     3217.15     52.18 o 
   7   0  24      393.72      383.62     27.04 o 
   8   0  24     2483.22     2434.09     52.81 o 
   9   0  24       58.56       91.93     33.34 o 
  10   0  24      136.33      133.62     35.67 o 
  11   0  24       62.63       14.23     36.20 o 
   1   1  24      188.50      156.84     13.55 o 
   2   1  24     2993.41     2957.79     31.98 o 
   3   1  24      762.33      755.01     23.50 o 
   4   1  24     4612.64     4524.94     44.01 o 
   5   1  24      522.26      488.89     16.29 o 
   6   1  24      753.10      732.90     19.39 o 
   7   1  24      121.72      117.09     19.07 o 
   8   1  24      897.03      871.79     33.58 o 
   9   1  24       11.27      -11.80     21.61 o 
  10   1  24     2291.87     2379.61     53.03 o 
  11   1  24      106.48      115.65     28.41 o 
   0   2  24      622.09      634.81     25.26 o 
   1   2  24      539.53      530.47     17.10 o 
   2   2  24      323.08      362.03     14.74 o 
   3   2  24       45.83       63.54     12.96 o 
   4   2  24       23.28       13.73     13.07 o 
   5   2  24        1.15       16.33     13.61 o 
   6   2  24      409.38      368.04     18.45 o 
   7   2  24      197.82      200.43     20.58 o 
   8   2  24     1188.85     1204.58     33.44 o 
   9   2  24      358.54      378.71     26.36 o 
  10   2  24       76.60       91.85     26.40 o 
  11   2  24        0.37        3.92     26.00 o 
   1   3  24      242.35      224.85     15.28 o 
   2   3  24       41.95       58.86     13.11 o 
   3   3  24      269.66      242.97     14.58 o 
   4   3  24       10.14        8.16     14.10 o 
   5   3  24       22.89       43.77     16.14 o 
   6   3  24        0.45      -16.30     18.38 o 
   7   3  24       18.73       15.37     20.73 o 
   8   3  24       29.69       56.61     21.83 o 
   9   3  24       27.13       29.26     22.24 o 
  10   3  24       83.38       83.53     26.76 o 
   0   4  24     1844.11     1953.14     46.49 o 
   1   4  24      556.33      548.88     19.71 o 
   2   4  24      171.61      174.45     15.99 o 
   3   4  24       22.12       18.46     15.19 o 
   4   4  24      875.58      819.19     24.02 o 
   5   4  24      183.08      181.48     19.47 o 
   6   4  24     1372.47     1412.63     33.97 o 
   7   4  24      142.80      214.60     45.73 o 
   8   4  24      455.34      439.43     30.78 o 
   9   4  24      145.26      171.46     27.04 o 
  10   4  24        8.85       68.72     56.79 o 
   1   5  24       15.24       -3.58     22.78 o 
   2   5  24     2613.79     2581.75     42.27 o 
   3   5  24      248.21      283.12     20.13 o 
   4   5  24     2950.82     3012.40     44.34 o 
   5   5  24      132.87      148.29     20.75 o 
   6   5  24       59.71       50.34     21.62 o 
   7   5  24      115.01      113.26     25.11 o 
   8   5  24     1067.97     1015.42     35.19 o 
   9   5  24      282.77      335.92     62.77 o 
   0   6  24     2447.39     2397.90     58.44 o 
   1   6  24       11.38       22.23     17.85 o 
   2   6  24      616.21      622.43     25.12 o 
   3   6  24        6.26       -0.69     19.12 o 
   4   6  24      720.37      685.33     33.09 o 
   5   6  24      261.75      297.09     23.45 o 
   6   6  24     2993.09     2898.28     61.63 o 
   7   6  24      633.88      637.32     30.41 o 
   1   7  24       59.67       57.08     19.98 o 
   2   7  24      941.34      945.71     29.20 o 
   3   7  24      148.81      176.76     22.27 o 
   4   7  24      520.67      571.39     28.72 o 
   5   7  24      151.55       90.06     24.65 o 
   1   1  25      371.18      390.59     19.42 o 
   2   1  25      655.32      677.41     18.62 o 
   3   1  25     1096.83     1118.91     27.50 o 
   4   1  25      425.17      463.67     18.38 o 
   5   1  25      639.97      663.93     18.60 o 
   6   1  25       25.90       36.54     16.25 o 
   7   1  25        6.02       36.99     20.47 o 
   8   1  25      161.39      191.85     23.09 o 
   9   1  25     1098.55     1199.28     36.14 o 
  10   1  25      425.28      490.55     39.29 o 
   0   2  25     1352.68     1431.70     37.36 o 
   1   2  25     4327.31     4489.44     47.19 o 
   2   2  25      865.11      845.51     20.38 o 
   3   2  25      393.77      438.06     16.80 o 
   4   2  25       14.26        2.74     14.25 o 
   5   2  25     1358.95     1338.77     31.57 o 
   6   2  25      702.57      715.50     25.36 o 
   7   2  25     2051.75     2053.09     52.25 o 
   8   2  25      963.41      922.41     33.28 o 
   9   2  25       80.15      109.99     26.09 o 
  10   2  25      167.26      177.58     27.60 o 
   1   3  25      176.59      201.19     16.69 o 
   2   3  25     1329.04     1332.03     24.82 o 
   3   3  25     1849.03     1845.26     29.93 o 
   4   3  25     2447.53     2488.40     39.26 o 
   5   3  25     1863.54     1939.70     50.97 o 
   6   3  25      529.49      517.50     24.00 o 
   7   3  25       18.48       40.58     21.59 o 
   8   3  25      145.59      131.11     28.75 o 
   9   3  25      635.03      628.97     29.27 o 
  10   3  25      638.69      634.37     32.65 o 
   0   4  25     1333.86     1168.69     50.22 o 
   1   4  25      964.03      934.12     26.19 o 
   2   4  25      171.05      155.65     18.73 o 
   3   4  25        9.98        6.92     18.57 o 
   4   4  25      557.79      510.33     25.16 o 
   5   4  25      601.92      507.18     27.48 o 
   6   4  25     1096.98     1072.32     32.39 o 
   7   4  25      828.76      858.94     30.93 o 
   8   4  25      479.78      513.41     30.79 o 
   9   4  25      239.05      261.46     28.75 o 
   1   5  25      430.30      418.18     28.52 o 
   2   5  25       33.06       20.67     18.25 o 
   3   5  25      863.09      790.19     26.97 o 
   4   5  25       22.87       -0.04     18.59 o 
   5   5  25        9.67       -9.57     20.35 o 
   6   5  25       11.55        1.20     21.96 o 
   7   5  25      252.92      260.48     25.17 o 
   8   5  25        0.76       50.25     27.76 o 
   0   6  25      175.26      146.79     26.87 o 
   1   6  25        8.08       51.95     20.20 o 
   2   6  25       75.87       56.17     20.35 o 
   3   6  25        7.77       -5.33     19.91 o 
   4   6  25        0.88        5.60     20.01 o 
   5   6  25      214.62      220.86     23.66 o 
   6   6  25        1.76       -7.99     22.21 o 
   1   7  25      383.51      383.21     24.30 o 
   2   7  25      181.13      199.26     23.65 o 
   3   7  25     1178.37     1210.02     34.75 o 
   4   7  25      220.01      190.57     29.21 o 
   0   0  26     4804.60     4826.45     92.17 o 
   1   0  26     3207.88     3312.59     51.02 o 
   2   0  26     1136.22     1207.20     70.06 o 
   3   0  26     1010.09     1040.44     32.54 o 
   4   0  26     1551.74     1576.16     41.30 o 
   5   0  26      273.12      291.33     24.64 o 
   6   0  26     3078.54     3102.97     59.89 o 
   7   0  26     2747.36     2753.20     62.00 o 
   8   0  26       21.45       44.73     28.78 o 
   9   0  26     1162.25     1204.19     51.78 o 
  10   0  26      761.04      750.29     46.99 o 
   1   1  26      544.28      526.32     20.01 o 
   2   1  26     1515.23     1489.01     33.14 o 
   3   1  26     2656.72     2627.00     35.03 o 
   4   1  26     1062.19     1066.11     29.64 o 
   5   1  26     1587.37     1680.15     32.83 o 
   6   1  26        9.88       21.00     18.65 o 
   7   1  26        1.19        5.55     21.13 o 
   8   1  26      285.86      281.58     24.42 o 
   9   1  26      851.95      861.96     32.36 o 
  10   1  26      389.39      390.25     31.22 o 
   0   2  26      679.44      660.61     27.70 o 
   1   2  26      156.75      161.54     14.68 o 
   2   2  26       33.35       37.10     13.80 o 
   3   2  26       40.28       50.56     16.43 o 
   4   2  26      185.90      189.99     19.01 o 
   5   2  26       65.18       50.09     19.44 o 
   6   2  26      205.03      175.29     21.37 o 
   7   2  26      325.21      340.65     24.97 o 
   8   2  26      343.02      372.88     28.54 o 
   9   2  26      269.39      321.89     28.92 o 
  10   2  26       90.40      116.29     38.24 o 
   1   3  26        0.16       10.18     17.17 o 
   2   3  26        5.34       34.07     16.52 o 
   3   3  26       11.81       13.79     18.44 o 
   4   3  26       17.05       26.74     18.33 o 
   5   3  26       57.00       73.71     18.95 o 
   6   3  26      237.36      234.22     22.07 o 
   7   3  26       54.87       72.11     20.89 o 
   8   3  26      233.06      260.95     25.21 o 
   9   3  26        6.75      -23.22     25.57 o 
   0   4  26     2398.56     2495.81     55.73 o 
   1   4  26     1434.65     1385.17     31.39 o 
   2   4  26      783.41      787.32     28.44 o 
   3   4  26      322.63      307.95     25.01 o 
   4   4  26        1.90        8.47     22.30 o 
   5   4  26      107.63       71.00     23.07 o 
   6   4  26      108.43       82.86     24.24 o 
   7   4  26      378.86      349.54     26.69 o 
   8   4  26       92.72       88.44     24.50 o 
   1   5  26      299.20      294.47     24.08 o 
   2   5  26      218.99      207.82     23.04 o 
   3   5  26     1299.19     1308.91     33.19 o 
   4   5  26      736.97      738.60     36.66 o 
   5   5  26      781.55      791.59     32.26 o 
   6   5  26       66.54       87.39     25.40 o 
   7   5  26       17.02       -8.69     24.54 o 
   0   6  26      326.82      312.78     33.21 o 
   1   6  26     1919.87     2033.66     43.32 o 
   2   6  26      334.96      344.69     24.31 o 
   3   6  26        6.78      -13.13     20.72 o 
   4   6  26       24.24       28.79     21.54 o 
   5   6  26      923.13      995.67     29.91 o 
   1   7  26      285.29      326.48     24.62 o 
   2   7  26      631.20      600.67     51.44 o 
   1   1  27      217.20      206.01     16.57 o 
   2   1  27      618.89      594.86     21.47 o 
   3   1  27      325.54      327.30     19.86 o 
   4   1  27     1044.22     1100.06     29.26 o 
   5   1  27        1.51       -1.97     18.87 o 
   6   1  27      129.48      122.06     22.71 o 
   7   1  27       92.49      103.82     22.58 o 
   8   1  27        9.95       10.05     23.75 o 
   9   1  27      234.32      228.36     29.68 o 
   0   2  27     4751.02     4844.87    102.56 o 
   1   2  27      449.70      448.74     20.15 o 
   2   2  27     1559.01     1597.27     30.83 o 
   3   2  27        3.09        4.46     17.48 o 
   4   2  27      162.18      128.70     19.17 o 
   5   2  27      291.10      322.86     26.50 o 
   6   2  27     1612.26     1526.44     35.73 o 
   7   2  27      181.61      183.69     26.09 o 
   8   2  27      969.46      980.60     35.44 o 
   9   2  27        0.91      -17.11     26.66 o 
   1   3  27      137.12       91.64     20.04 o 
   2   3  27     3280.72     3209.33     52.00 o 
   3   3  27      878.39      857.84     30.38 o 
   4   3  27     3036.48     3128.13     46.00 o 
   5   3  27      361.09      394.16     22.71 o 
   6   3  27      234.61      226.49     21.89 o 
   7   3  27      106.15      132.66     22.41 o 
   8   3  27      683.10      694.99     28.44 o 
   0   4  27     2415.81     2431.66     61.88 o 
   1   4  27        7.45       24.96     21.11 o 
   2   4  27     1040.87      977.52     30.74 o 
   3   4  27       36.32       27.99     21.60 o 
   4   4  27      166.12      177.03     24.84 o 
   5   4  27      119.23      130.17     25.16 o 
   6   4  27     2050.35     2134.28     47.46 o 
   7   4  27      358.25      387.12     29.09 o 
   1   5  27       23.44       33.71     22.08 o 
   2   5  27       10.12       19.60     21.88 o 
   3   5  27       23.85       -1.16     22.30 o 
   4   5  27      213.62      212.18     24.85 o 
   5   5  27        4.86       16.23     25.13 o 
   6   5  27      273.67      273.65     28.00 o 
   0   6  27      683.40      721.30     40.32 o 
   1   6  27        1.55      -11.91     22.30 o 
   2   6  27      335.74      347.97     26.21 o 
   3   6  27      143.20       94.43     23.64 o 
   4   6  27       12.55       21.19     22.94 o 
   0   0  28      368.79      378.90     52.75 o 
   1   0  28     4391.76     4360.27     78.40 o 
   2   0  28      294.84      291.17     33.40 o 
   3   0  28       36.54       44.47     27.60 o 
   4   0  28       27.28       56.77     28.53 o 
   5   0  28     1424.31     1347.39     51.73 o 
   6   0  28       84.54       58.69     32.93 o 
   7   0  28     2638.05     2671.93     69.39 o 
   8   0  28        3.00       13.07     41.35 o 
   9   0  28     1223.77     1353.90     72.69 o 
   1   1  28      964.75      974.05     26.58 o 
   2   1  28        4.79        6.41     19.24 o 
   3   1  28     3797.49     3901.80     52.46 o 
   4   1  28       31.75       39.90     21.60 o 
   5   1  28     1124.37     1148.16     32.60 o 
   6   1  28      101.03      121.57     25.30 o 
   7   1  28      191.39      210.47     28.66 o 
   8   1  28        2.00      -27.03     27.03 o 
   0   2  28        1.33       50.10     30.63 o 
   1   2  28      828.31      807.61     27.05 o 
   2   2  28        0.10       25.55     20.94 o 
   3   2  28       17.90       59.46     21.69 o 
   4   2  28        1.37        4.67     21.43 o 
   5   2  28     1586.47     1640.59     38.68 o 
   6   2  28       15.36       35.02     25.69 o 
   7   2  28      681.47      677.23     32.52 o 
   8   2  28        7.36       -2.41     26.12 o 
   1   3  28        8.97      -22.92     23.46 o 
   2   3  28        2.40       -3.18     23.27 o 
   3   3  28       90.81       78.59     24.36 o 
   4   3  28       12.68      101.62     38.61 o 
   5   3  28        7.32       24.74     21.12 o 
   6   3  28        9.45       25.67     21.61 o 
   7   3  28      134.60      159.00     25.89 o 
   0   4  28      141.59      165.95     36.93 o 
   1   4  28      170.85      207.28     25.99 o 
   2   4  28       43.93       82.17     22.61 o 
   3   4  28      105.86       85.66     24.71 o 
   4   4  28        4.54       26.03     24.57 o 
   5   4  28      224.49      195.60     29.46 o 
   6   4  28       10.48       -0.61     25.12 o 
   1   5  28      645.48      701.86     29.94 o 
   2   5  28        0.80        1.68     22.28 o 
   3   5  28     2381.73     2466.40     60.50 o 
   4   5  28        7.38       43.44     25.29 o 
   5   5  28     1257.51     1209.19     38.27 o 
   0   6  28        3.30       26.89     33.39 o 
   1   6  28     1447.91     1308.08     36.96 o 
   2   6  28       80.54       74.73     34.88 o 
   1   1  29       64.92      102.49     20.95 o 
   2   1  29      459.98      458.49     23.70 o 
   3   1  29      115.92      139.38     22.88 o 
   4   1  29     1378.60     1410.05     36.25 o 
   5   1  29        1.45       -9.34     24.01 o 
   6   1  29      256.54      352.50     33.83 o 
   7   1  29       99.85      114.06     28.62 o 
   8   1  29      141.93      148.56     38.19 o 
   0   2  29     1747.01     1882.42     59.14 o 
   1   2  29       51.97       47.26     20.77 o 
   2   2  29      859.38      870.07     30.01 o 
   3   2  29        4.46       25.91     22.00 o 
   4   2  29        9.49       16.77     22.80 o 
   5   2  29       40.72       82.01     23.28 o 
   6   2  29     1327.40     1344.11     40.08 o 
   7   2  29      285.92      329.21     29.94 o 
   1   3  29        3.32       16.84     26.97 o 
   2   3  29     2644.02     2685.51     51.34 o 
   3   3  29       92.12       74.08     25.17 o 
   4   3  29     2217.97     2209.05     50.19 o 
   5   3  29      164.69      180.71     27.03 o 
   6   3  29      145.97      154.35     25.72 o 
   7   3  29       29.33       41.70     46.52 o 
   0   4  29     2364.71     2356.18     80.48 o 
   1   4  29       15.39       32.34     23.33 o 
   2   4  29      886.05      902.20     34.76 o 
   3   4  29        7.38        2.67     25.48 o 
   4   4  29      191.03      217.29     27.56 o 
   5   4  29        5.73       21.67     25.52 o 
   1   5  29        2.51       25.74     23.42 o 
   2   5  29      316.57      301.91     27.30 o 
   3   5  29        3.13      -13.96     25.40 o 
   0   0  30      469.70      501.40     58.43 o 
   1   0  30     2282.40     2471.01     70.67 o 
   2   0  30      271.42      329.56     39.09 o 
   3   0  30      349.85      437.75     40.70 o 
   4   0  30      121.63      113.19     33.77 o 
   5   0  30      211.38      180.94     35.58 o 
   6   0  30     1097.78     1325.67     82.76 o 
   7   0  30     1113.74     1041.56     56.38 o 
   1   1  30      324.71      352.04     24.26 o 
   2   1  30      125.35      178.43     25.08 o 
   3   1  30     1607.11     1596.84     37.81 o 
   4   1  30      367.51      374.10     25.92 o 
   5   1  30      918.05      918.32     34.31 o 
   6   1  30      343.60      302.60     30.82 o 
   7   1  30        1.37       -6.17     29.17 o 
   0   2  30     1277.78     1313.95     55.47 o 
   1   2  30      877.87      890.32     32.18 o 
   2   2  30      332.69      347.45     27.10 o 
   3   2  30      168.95      186.28     24.40 o 
   4   2  30        0.12       15.29     23.45 o 
   5   2  30      269.09      309.48     28.97 o 
   6   2  30        3.76      -26.16     26.16 o 
   1   3  30       14.27       29.00     27.83 o 
   2   3  30        7.48       34.21     28.16 o 
   3   3  30       14.54       10.45     28.01 o 
   4   3  30        1.49      -27.43     27.43 o 
   5   3  30       41.10       12.17     28.36 o 
   0   4  30       15.66       14.97     36.78 o 
   1   4  30     1390.83     1375.61     40.51 o 
   2   4  30        4.98       45.08     32.03 o 
   3   4  30       12.23       -8.54     27.51 o 
   4   4  30        0.68      -10.57     28.05 o 
   1   5  30      565.94      557.40     70.72 o 
   1   1  31      166.51      133.67     25.23 o 
   2   1  31      706.89      765.52     31.47 o 
   3   1  31      241.73      236.48     26.88 o 
   4   1  31      359.72      341.90     29.30 o 
   5   1  31       14.76       52.99     26.67 o 
   6   1  31       68.81       63.34     51.25 o 
   0   2  31     1201.69     1191.49     59.72 o 
   1   2  31     1444.09     1515.87     40.40 o 
   2   2  31      347.04      370.46     28.35 o 
   3   2  31       40.14       69.10     25.46 o 
   4   2  31      167.72      125.70     27.90 o 
   5   2  31      617.20      688.82     33.46 o 
   1   3  31      166.11      179.28     30.46 o 
   2   3  31     1040.42     1048.24     39.83 o 
   3   3  31     1273.58     1252.41     42.02 o 
   4   3  31     1226.43     1227.40     45.38 o 
   0   4  31      917.03      840.11     50.37 o 
   1   4  31      752.96      705.50     37.64 o 
   2   4  31      199.81      132.71     40.60 o 
   0   0  32     1331.87     1216.20     76.23 o 
   1   0  32       52.06       90.16     37.61 o 
   2   0  32      532.65      531.47     50.66 o 
   3   0  32       20.23       54.58     42.89 o 
   4   0  32      281.74      264.33     46.12 o 
   1   1  32      202.42      191.07     29.38 o 
   2   1  32      999.40      945.28     33.67 o 
   3   1  32      653.80      698.02     34.82 o 
   4   1  32     1283.12     1296.73     42.26 o 
   0   2  32       18.91       -5.74     36.69 o 
   1   2  32      179.57      154.59     29.46 o 
   2   2  32       18.72       42.33     25.57 o 
   3   2  32       22.37       16.07     28.19 o 
   1   3  32        0.15      -26.69     29.13 o 
   1   1  33       51.06       74.81     30.54 o 
   2   1  33       20.14       42.95     45.80 o 
                                                 
